# Supplementary material for: Germline Mutations in Mtap Cooperate with Myc to Accelerate Tumorigenesis in Mice
Source: PLoS One. 2013 Jun 26;8(6):e67635. doi: 10.1371/journal.pone.0067635 (PMC3694069; doi:10.1371/journal.pone.0067635)
Supplement: Table S1 — Mtap differentially expressed genes. (XLSX) [file pone.0067635.s001.xlsx]

## Sheet: Sheet1
Probeset	Gene Name	Description				log FC (MTAP+/MTAP-)	P.Value	adj.P.Val
1440966_at	March7	membrane-associated ring finger (C3HC4) 7				0.796692	0.00805722	0.271778
1451313_a_at	1110067D22Rik	RIKEN cDNA 1110067D22 gene				-0.960837	4.89e-05	0.112989
1424318_at	1110067D22Rik	RIKEN cDNA 1110067D22 gene				-0.992642	0.000462767	0.048091
1428832_at	1600002H07Rik	RIKEN cDNA 1600002H07 gene				-0.862723	0.0100422	0.0100422
1435864_a_at	1810063B05Rik	RIKEN cDNA 1810063B05 gene				-0.600446	0.00752601	0.270375
1428719_at	2010309G21Rik	RIKEN cDNA 2010309G21 gene				0.812919	0.000664692	0.131732
1428720_s_at	2010309G21Rik	RIKEN cDNA 2010309G21 gene				0.656679	0.00132818	0.166786
1453174_at	2310076G13Rik	RIKEN cDNA 2310076G13 gene				0.69145	0.0096549	0.284083
1433266_at	2810416A17Rik	RIKEN cDNA 2810416A17 gene				1.19562	0.000184969	0.102392
1437576_at	2810427A07Rik	RIKEN cDNA 2810427A07 gene				1.00444	0.00178751	0.18675
1437110_at	2810474O19Rik	RIKEN cDNA 2810474O19 gene				0.631391	0.00592094	0.260583
1453007_at	3110082I17Rik	RIKEN cDNA 3110082I17 gene				0.800414	0.00213558	0.191533
1456201_at	4632427E13Rik	RIKEN cDNA 4632427E13 gene				1.32451	1.38e-05	0.103327
1429331_at	4632427E13Rik	RIKEN cDNA 4632427E13 gene				1.11151	0.00021159	0.0209855
1442155_at	4632427E13Rik	RIKEN cDNA 4632427E13 gene				1.05433	0.00104251	0.150755
1431648_at	4930528F23Rik	RIKEN cDNA 4930528F23 gene				0.625915	0.00545446	0.257313
1431806_at	4931408D14Rik	RIKEN cDNA 4931408D14 gene				0.634583	0.0105172	0.217289
1441976_at	5430434G16Rik	RIKEN cDNA 5430434G16 gene				0.748313	0.0034447	0.284083
1430379_at	5830411K21Rik	RIKEN cDNA 5830411K21 gene				0.607857	0.00997321	0.112989
1429784_at	5830458C19Rik	RIKEN cDNA 5830458C19 gene				0.977905	0.00055954	0.123069
1456096_at	6430573F11Rik	RIKEN cDNA 6430573F11 gene				-1.38811	7.91e-07	0.00440805
1459344_at	9630019E01Rik	RIKEN cDNA 9630019E01 gene				1.06995	0.0018483	0.190724
1438895_at	A430102J17Rik	RIKEN cDNA A430102J17 gene				1.01139	0.000878342	0.144183
1438049_at	A430108E01Rik	RIKEN cDNA A430108E01 gene				1.01139	0.000878342	0.144183
1456812_at	Abcd2	ATP-binding cassette, sub-family D (ALD), member 2				0.911858	0.00799362	0.271778
1419393_at	Abcg5	ATP-binding cassette, sub-family G (WHITE), member 5				0.731416	0.00933929	0.283945
1436984_at	Abi2	abl-interactor 2				0.835673	0.0052206	0.253569
1434013_at	Ablim3	actin binding LIM protein family, member 3				-0.674543	0.00429917	0.232937
1433454_at	Abtb2	ankyrin repeat and BTB (POZ) domain containing 2				-0.705528	0.000422474	0.112989
1433453_a_at	Abtb2	ankyrin repeat and BTB (POZ) domain containing 2				-0.841885	0.00277161	0.205912
1425150_at	Acnat2	acyl-coenzyme A amino acid N-acyltransferase 2				-1.23171	0.00451705	0.237443
1428199_at	Adal	adenosine deaminase-like				-0.66866	0.000246983	0.105783
1450506_a_at	Aen	apoptosis enhancing nuclease				-0.625899	0.00688323	0.268434
1426301_at	Alcam	activated leukocyte cell adhesion molecule				0.721991	0.00992718	0.284083
1440193_at	Ankrd12	ankyrin repeat domain 12				0.895526	0.00157245	0.1797
1454763_at	Ankrd17	ankyrin repeat domain 17				0.726324	0.00643559	0.265283
1417761_at	Apoa4	apolipoprotein A-IV				-1.23578	0.00542657	0.257313
1441228_at	Apold1	apolipoprotein L domain containing 1				0.702973	0.00544081	0.257313
1452291_at	Arap2	ArfGAP with RhoGAP domain, ankyrin repeat and PH domain 2				0.808848	4.6e-05	0.0480394
1417704_a_at	Arhgap6	Rho GTPase activating protein 6				0.850147	0.00524855	0.253569
1418250_at	Arl4d	ADP-ribosylation factor-like 4D				-0.648482	0.000854745	0.144183
1425099_a_at	Arntl	aryl hydrocarbon receptor nuclear translocator-like				-1.5077	0.000194297	0.102392
1426459_s_at	AW549877	expressed sequence AW549877				0.597421	0.00248365	0.199728
1438454_at	B430203M17Rik	RIKEN cDNA B430203M17 gene				1.03707	0.00947881	0.284083
1456328_at	Bank1	B-cell scaffold protein with ankyrin repeats 1				0.630042	0.00637742	0.265283
1416494_at	BC002163	NADH dehydrogenase Fe-S protein 5 pseudogene				-0.632867	0.00275183	0.205912
1435448_at	Bcl2l11	BCL2-like 11 (apoptosis facilitator)				0.615961	0.000993646	0.148302
1451780_at	Blnk	B-cell linker				0.827846	0.00981069	0.284083
1428669_at	Bmyc	brain expressed myelocytomatosis oncogene				0.670007	0.00556727	0.259227
1417067_s_at	Cabc1	chaperone, ABC1 activity of bc1 complex like (S. pombe)				-0.763074	0.000355459	0.112989
1422659_at	Camk2d	calcium/calmodulin-dependent protein kinase II, delta				0.628297	0.00648762	0.265283
1417462_at	Cap1	CAP, adenylate cyclase-associated protein 1 (yeast)				1.73894	0.00802731	0.271778
1417461_at	Cap1	CAP, adenylate cyclase-associated protein 1 (yeast)				1.31803	0.00759163	0.270375
1450725_s_at	Car14	carbonic anhydrase 14				-0.6781	0.00120685	0.161783
1433995_s_at	Ccdc50	coiled-coil domain containing 50				0.660234	0.000744047	0.140266
1417936_at	Ccl9	chemokine (C-C motif) ligand 9				0.711544	0.00898368	0.280565
1453399_at	Ccnt2	cyclin T2				1.31412	0.00469049	0.240841
1425837_a_at	Ccrn4l	CCR4 carbon catabolite repression 4-like (S. cerevisiae)				1.25455	0.000156799	0.102392
1448182_a_at	Cd24a	CD24a antigen				1.51689	0.00187013	0.190724
1418925_at	Celsr1	cadherin, EGF LAG seven-pass G-type receptor 1 (flamingo homolog, Drosophila)				-0.675028	0.0013069	0.166764
1422852_at	Cib2	calcium and integrin binding family member 2				-0.911074	0.000472958	0.112989
1421267_a_at	Cited2	Cbp/p300-interacting transactivator, with Glu/Asp-rich carboxy-terminal domain, 2				-0.632619	0.00323992	0.217289
1452207_at	Cited2	Cbp/p300-interacting transactivator, with Glu/Asp-rich carboxy-terminal domain, 2				-0.70244	0.00649083	0.265283
1448441_at	Cks1b	CDC28 protein kinase 1b				-0.6148	0.00901331	0.280571
1424673_at	Clec2h	C-type lectin domain family 2, member h				1.74029	0.0078289	0.270948
1431240_at	Clec2h	C-type lectin domain family 2, member h				1.60941	0.00659123	0.26581
1425951_a_at	Clec4n	C-type lectin domain family 4, member n				0.649939	0.00924263	0.283159
1426124_a_at	Clk1	CDC-like kinase 1				0.604802	0.0069644	0.268434
1439117_at	Clmn	calmin				0.614819	0.0036788	0.222003
1423447_at	Clpx	caseinolytic peptidase X (E.coli)				-0.869054	0.000199313	0.102392
1424811_at	Cml5	camello-like 5				-0.997392	0.00573517	0.260211
1424121_at	Commd1	COMM domain containing 1				-0.597031	0.00994559	0.284083
1460510_a_at	Coq10b	coenzyme Q10 homolog B (S. cerevisiae)				0.778417	0.00598663	0.261286
1455009_at	Cpd	carboxypeptidase D				0.6969	0.00406816	0.229741
1418020_s_at	Cpd	carboxypeptidase D				0.686471	0.00716376	0.268434
1452754_at	Creld2	cysteine-rich with EGF-like domains 2				-0.680813	0.00106686	0.150755
1433733_a_at	Cry1	cryptochrome 1 (photolyase-like)				-0.891754	0.00234515	0.197662
1452352_at	Ctla2b	cytotoxic T lymphocyte-associated protein 2 beta				0.6721	0.0054453	0.257313
1457644_s_at	Cxcl1	chemokine (C-X-C motif) ligand 1				1.19649	0.00916884	0.282258
1425645_s_at	Cyp2b10	cytochrome P450, family 2, subfamily b, polypeptide 10				-1.76414	0.00123665	0.161783
1422257_s_at	Cyp2b10	cytochrome P450, family 2, subfamily b, polypeptide 10				-1.89294	0.000876389	0.144183
1418780_at	Cyp39a1	cytochrome P450, family 39, subfamily a, polypeptide 1				-0.790916	0.00189604	0.190724
1416039_x_at	Cyr61	cysteine rich protein 61				-0.684029	0.00719971	0.268434
1438133_a_at	Cyr61	cysteine rich protein 61				-0.844124	0.000547912	0.122119
1460063_at	D5Ertd798e	DNA segment, Chr 5, ERATO Doi 798, expressed				0.854016	0.00791501	0.271121
1440840_at	D630004K10Rik	RIKEN cDNA D630004K10 gene				0.790983	0.00721026	0.268434
1418174_at	Dbp	D site albumin promoter binding protein				2.34957	0.00178092	0.18675
1428306_at	Ddit4	DNA-damage-inducible transcript 4				-1.25878	0.000667874	0.131732
1426439_at	Ddx3y	DEAD (Asp-Glu-Ala-Asp) box polypeptide 3, Y-linked				0.726175	0.00253008	0.200981
1417191_at	Dnajb9	DnaJ (Hsp40) homolog, subfamily B, member 9				-0.9259	5.85e-05	0.0543255
1425918_at	Egln3	EGL nine homolog 3 (C. elegans)				-0.682118	0.00196045	0.191533
1449278_at	Eif2ak3	eukaryotic translation initiation factor 2 alpha kinase 3				-1.04458	0.000358534	0.112989
1420722_at	Elovl3	elongation of very long chain fatty acids (FEN1/Elo2, SUR4/Elo3, yeast)-like 3				0.668653	0.00211533	0.191533
1441604_at	Esd	esterase D/formylglutathione hydrolase				0.754324	0.00240042	0.197662
1430996_at	Etnk1	ethanolamine kinase 1				1.542	0.0042278	0.232937
1416021_a_at	Fabp5	fatty acid binding protein 5, epidermal				1.38827	0.0043059	0.232937
1416022_at	Fabp5	fatty acid binding protein 5, epidermal				0.948653	0.00216517	0.191786
1424683_at	Fam134b	family with sequence similarity 134, member B				0.847214	0.00573402	0.260211
1450505_a_at	Fam134b	family with sequence similarity 134, member B				0.6661	0.0071687	0.268434
1460555_at	Fam65b	family with sequence similarity 65, member B				-0.633123	0.0088879	0.280125
1438035_at	Fam82a1	family with sequence similarity 82, member A1				-0.73098	0.00328125	0.217289
1427356_at	Fam89a	family with sequence similarity 89, member A				0.82414	0.0037085	0.22299
1424599_at	Fgl1	fibrinogen-like protein 1				-0.790293	0.000436984	0.112989
1439397_at	Fmn1	formin 1				0.613643	0.00360038	0.219649
1453435_a_at	Fmo2	flavin containing monooxygenase 2				0.596136	0.000409922	0.112989
1435222_at	Foxp1	forkhead box P1				0.690655	0.00363663	0.220254
1438558_x_at	Foxq1	forkhead box Q1				1.69967	0.000757188	0.140266
1448969_at	Ftsj2	FtsJ homolog 2 (E. coli)				-0.618072	0.00773105	0.270375
1455904_at	Gas5	growth arrest specific 5				0.905056	0.00998055	0.284083
1416049_at	Gldc	glycine decarboxylase				-0.695579	0.0067813	0.268434
1439030_at	Gmppb	GDP-mannose pyrophosphorylase B				-0.781483	0.000253129	0.105783
1460212_at	Gnat1	guanine nucleotide binding protein, alpha transducing 1				1.574	0.00594138	0.260583
1449514_at	Grk5	G protein-coupled receptor kinase 5				-1.14299	0.0025742	0.202013
1439949_at	Gsk3b	glycogen synthase kinase 3 beta				0.736564	0.00145509	0.177542
1446550_at	Gspt1	G1 to S phase transition 1				0.732417	0.00504404	0.247815
1424815_at	Gys2	glycogen synthase 2				0.601793	0.00827755	0.273364
1427418_a_at	Hif1a	hypoxia inducible factor 1, alpha subunit				0.626585	0.0100778	0.284083
1436994_a_at	Hist1h1c	histone cluster 1, H1c				-0.983727	0.000771985	0.140266
1416101_a_at	Hist1h1c	histone cluster 1, H1c				-1.36348	0.000811582	0.141711
1442051_at	Hist2h3c1	histone cluster 2, H3c1				-0.71536	0.00361498	0.219738
1422155_at	Hist2h3c2	histone cluster 2, H3c2				-1.04657	0.00394891	0.228147
1431916_at	Hsd3b3	hydroxy-delta-5-steroid dehydrogenase, 3 beta- and steroid delta-isomerase 3				1.51002	0.00400016	0.228996
1427127_x_at	Hspa1b	heat shock protein 1B				-1.08814	0.00337656	0.217289
1452318_a_at	Hspa1b	heat shock protein 1B				-1.26273	0.000800335	0.141711
1427126_at	Hspa1b	heat shock protein 1B				-1.37078	0.000263257	0.106763
1416064_a_at	Hspa5	heat shock protein 5				-0.614671	0.0042265	0.232937
1423566_a_at	Hsph1	heat shock 105kDa/110kDa protein 1				-0.665733	0.000897049	0.144183
1425993_a_at	Hsph1	heat shock 105kDa/110kDa protein 1				-0.796869	0.00256499	0.202013
1448775_at	Ifi203	interferon activated gene 203				0.63121	0.00109862	0.153038
1423555_a_at	Ifi44	interferon-induced protein 44				0.838568	0.000400216	0.112989
1437401_at	Igf1	insulin-like growth factor 1				0.760007	0.00463407	0.239666
1434413_at	Igf1	insulin-like growth factor 1				0.733797	0.00976152	0.284083
1427164_at	Il13ra1	interleukin 13 receptor, alpha 1				0.846958	0.000202137	0.102392
1454783_at	Il13ra1	interleukin 13 receptor, alpha 1				0.683687	0.00636416	0.265283
1427165_at	Il13ra1	interleukin 13 receptor, alpha 1				0.65124	0.00632547	0.265283
1417982_at	Insig2	insulin induced gene 2				-0.976189	0.000125039	0.0950066
1417981_at	Insig2	insulin induced gene 2				-0.986266	0.000295577	0.112293
1417980_a_at	Insig2	insulin induced gene 2				-1.09366	0.000178197	0.102392
1433527_at	Ireb2	iron responsive element binding protein 2				0.696325	0.0103071	0.285674
1435867_at	Jhdm1d	jumonji C domain-containing histone demethylase 1 homolog D (S. cerevisiae)				0.817064	0.00170952	0.186174
1439998_at	Jmjd1c	jumonji domain containing 1C				0.771254	0.000953427	0.144886
1422972_s_at	Kat2a	K(lysine) acetyltransferase 2A				-0.617124	0.00574406	0.260211
1438519_at	Klhl24	kelch-like 24 (Drosophila)				1.11113	0.0074721	0.270375
1421462_a_at	Lepre1	leprecan 1				-0.627341	0.000635549	0.129559
1429863_at	Lonrf3	LON peptidase N-terminal domain and ring finger 3				-0.614757	0.00154007	0.1797
1456767_at	Lrfn3	leucine rich repeat and fibronectin type III domain containing 3				-0.767456	0.000816156	0.141711
1416234_at	Lrrc59	leucine rich repeat containing 59				-0.653889	0.00301849	0.215433
1416235_at	Lrrc59	leucine rich repeat containing 59				-0.702229	0.00496691	0.247325
43866_at	Lrtm1	leucine-rich repeats and transmembrane domains 1				-0.944678	0.00357147	0.218684
1436766_at	Luc7l2	LUC7-like 2 (S. cerevisiae)				1.48385	0.00903733	0.280796
1444073_at	Maf	avian musculoaponeurotic fibrosarcoma (v-maf) AS42 oncogene homolog				0.713158	0.00116611	0.159776
1428112_at	Manf	mesencephalic astrocyte-derived neurotrophic factor				-0.664101	0.000461057	0.112989
1437045_at	Mapk8	mitogen-activated protein kinase 8				1.02255	0.000102572	0.0902417
1448641_at	Mbtd1	mbt domain containing 1				0.802448	0.00776506	0.270665
1453160_at	Med13	mediator complex subunit 13				0.700036	0.00216844	0.191786
1433968_a_at	Megf9	multiple EGF-like-domains 9				2.88094	4.25e-07	0.00354932
1452037_at	Mgat2	mannoside acetylglucosaminyltransferase 2				-0.657622	0.00205679	0.191533
1448416_at	Mgp	matrix Gla protein				0.640342	0.00633006	0.265283
1460614_at	Mier3	mesoderm induction early response 1, family member 3				0.588019	0.000744743	0.140266
1429284_at	Mobkl2b	MOB1, Mps One Binder kinase activator-like 2B (yeast)				0.604497	0.000946685	0.144886
1420091_s_at	Morc3	microrchidia 3				0.781409	0.00207317	0.191533
1418664_at	Mpdz	multiple PDZ domain protein				0.625335	0.00163915	0.182667
1427076_at	Mpeg1	macrophage expressed gene 1				0.653811	0.00354703	0.218561
1451371_at	Mrap	melanocortin 2 receptor accessory protein				-0.693972	0.000353428	0.112989
1422557_s_at	Mt1	metallothionein 1				3.1509	0.000510155	0.116818
1428942_at	Mt2	metallothionein 2				2.52037	0.00270104	0.205349
1451345_at	Mtap	methylthioadenosine phosphorylase				-0.797019	3.45e-05	0.0384772
1424426_at	Mtap	methylthioadenosine phosphorylase				-1.00153	2.36e-06	0.00787847
1451346_at	Mtap	methylthioadenosine phosphorylase				-1.50314	1.66e-05	0.0231321
1424425_a_at	Mtap	methylthioadenosine phosphorylase				-1.63349	2.44e-05	0.0296239
1434087_at	Mthfr	5,10-methylenetetrahydrofolate reductase				-0.634674	0.00573784	0.260211
1448663_s_at	Mvd	mevalonate (diphospho) decarboxylase				-0.708037	0.000985242	0.148302
1429735_at	NA	NA				0.590658	0.00648697	0.265283
1448331_at	Ndufb7	NADH dehydrogenase (ubiquinone) 1 beta subcomplex, 7				-0.60362	0.0103378	0.285674
1418932_at	Nfil3	nuclear factor, interleukin 3, regulated				-1.09986	0.000591971	0.125258
1417483_at	Nfkbiz	nuclear factor of kappa light polypeptide gene enhancer in B-cells inhibitor, zeta				1.94025	0.00187971	0.190724
1421037_at	Npas2	neuronal PAS domain protein 2				-0.789972	0.00157547	0.1797
1416958_at	Nr1d2	nuclear receptor subfamily 1, group D, member 2				0.946007	0.00759176	0.270375
1425392_a_at	Nr1i3	nuclear receptor subfamily 1, group I, member 3				-0.734435	0.00277073	0.205912
1435632_at	Nufip2	nuclear fragile X mental retardation protein interacting protein 2				0.917026	0.000314359	0.112989
1428583_at	Nufip2	nuclear fragile X mental retardation protein interacting protein 2				0.667977	0.000920804	0.144886
1433658_x_at	Pcbp4	poly(rC) binding protein 4				0.800896	0.00171517	0.186174
1449054_a_at	Pcbp4	poly(rC) binding protein 4				0.655944	0.00591745	0.260583
1419123_a_at	Pdgfc	platelet-derived growth factor, C polypeptide				-0.74012	0.00830689	0.273364
1417273_at	Pdk4	pyruvate dehydrogenase kinase, isoenzyme 4				-1.49453	0.000179098	0.102392
1421087_at	Per3	period homolog 3 (Drosophila)				0.980907	0.000228957	0.103439
1441445_at	Per3	period homolog 3 (Drosophila)				0.663869	0.00809837	0.271778
1436317_at	Pgap1	post-GPI attachment to proteins 1				0.977292	0.00305452	0.216353
1457264_at	Phf20l1	PHD finger protein 20-like 1				0.998096	0.000137224	0.0997321
1455611_at	Pias1	protein inhibitor of activated STAT 1				0.638109	0.00988054	0.284083
1419820_at	Pkhd1	polycystic kidney and hepatic disease 1				-0.679226	0.00331561	0.217289
1441915_s_at	Plin5	perilipin 5				-0.591425	0.00103575	0.150755
1424937_at	Plin5	perilipin 5				-0.946342	0.0012921	0.166145
1418746_at	Pnkd	paroxysmal nonkinesiogenic dyskinesia				-0.9688	0.000228365	0.103439
1439675_at	Ppara	peroxisome proliferator activated receptor alpha				-0.748666	0.00035328	0.112989
1455478_at	Ppfia1	protein tyrosine phosphatase, receptor type, f polypeptide (PTPRF), interacting protein, alpha 1				0.645519	0.00790558	0.271121
1435766_at	Pphln1	periphilin 1				-0.675831	0.00955994	0.284083
1436590_at	Ppp1r3b	protein phosphatase 1, regulatory (inhibitor) subunit 3B				-0.623514	0.00394251	0.228147
1429639_at	Prei4	preimplantation protein 4				-0.912855	0.00815743	0.271778
1417629_at	Prodh	proline dehydrogenase				-0.659304	0.00224998	0.194785
1426246_at	Pros1	protein S (alpha)				0.592107	0.00673198	0.267933
1428172_at	Prpf39	PRP39 pre-mRNA processing factor 39 homolog (yeast)				0.604064	0.00328285	0.217289
1426631_at	Pus7	pseudouridylate synthase 7 homolog (S. cerevisiae)				-0.730696	0.0104126	0.285784
1422780_at	Pxmp4	peroxisomal membrane protein 4				-0.698002	0.00393969	0.228147
1428789_at	Ralgps2	Ral GEF with PH domain and SH3 binding motif 2				0.633983	0.00273096	0.205912
1440104_at	Ranbp2	RAN binding protein 2				0.703147	0.000119067	0.0947774
1455840_at	Rapgef5	Rap guanine nucleotide exchange factor (GEF) 5				0.759728	0.0100447	0.284083
1434302_at	Raph1	Ras association (RalGDS/AF-6) and pleckstrin homology domains 1				0.598274	0.0019921	0.191533
1454742_at	Rasgef1b	RasGEF domain family, member 1B				0.707997	0.000353813	0.112989
1423854_a_at	Rasl11b	RAS-like, family 11, member B				-0.708218	0.00355113	0.218561
1438420_at	Rbm39	RNA binding motif protein 39				1.00805	0.001337	0.166786
1439316_at	Rbm39	RNA binding motif protein 39				0.86375	0.00541728	0.257313
1434933_at	Rc3h1	RING CCCH (C3H) domains 1				0.621599	0.00439506	0.234721
1417466_at	Rgs5	regulator of G-protein signaling 5				0.646489	0.00259827	0.202013
1419134_at	Rhbg	Rhesus blood group-associated B glycoprotein				-0.820479	0.00238095	0.197662
1429810_at	Rictor	RPTOR independent companion of MTOR, complex 2				0.871525	0.00054484	0.122119
1455197_at	Rnd1	Rho family GTPase 1				-0.911046	0.000162972	0.102392
1416700_at	Rnd3	Rho family GTPase 3				0.627147	0.00355639	0.218561
1452769_at	Rnf145	ring finger protein 145				0.773971	0.00170908	0.186174
1424794_at	Rnf186	ring finger protein 186				0.63728	0.00770229	0.270375
1455819_at	Rod1	ROD1 regulator of differentiation 1 (S. pombe)				0.840284	0.00623006	0.26499
1426386_at	Rpl7l1	ribosomal protein L7-like 1				-0.618257	0.00670414	0.267933
1452730_at	Rps4y2	ribosomal protein S4, Y-linked 2				-0.649442	0.000439795	0.112989
1424402_at	Rufy3	RUN and FYVE domain containing 3				0.732582	0.00313216	0.21725
1416762_at	S100a10	S100 calcium binding protein A10 (calpactin)				-0.973271	0.0102179	0.284969
1433756_at	S100pbp	S100P binding protein				0.667696	0.00327629	0.217289
1420502_at	Sat1	spermidine/spermine N1-acetyl transferase 1				0.771843	0.00262787	0.203043
1444845_at	Scfd1	Sec1 family domain containing 1				0.673992	0.00686907	0.268434
1448506_at	Serpina6	serine (or cysteine) peptidase inhibitor, clade A, member 6				0.696692	0.00954243	0.284083
1438617_at	Serpina7	serine (or cysteine) peptidase inhibitor, clade A (alpha-1 antiproteinase, antitrypsin), member 7				1.226	0.00746065	0.270375
1416666_at	Serpine2	serine (or cysteine) peptidase inhibitor, clade E, member 2				-1.04766	0.004277	0.232937
1436898_at	Sfpq	splicing factor proline/glutamine rich (polypyrimidine tract binding protein associated)				1.56054	0.000116429	0.0947774
1420919_at	Sgk3	serum/glucocorticoid regulated kinase 3				0.696444	0.00654212	0.26581
1423129_at	Shoc2	soc-2 (suppressor of clear) homolog (C. elegans)				0.588667	0.00949096	0.284083
1448025_at	Sirpb1	signal-regulatory protein beta 1				0.771505	0.00472576	0.240841
1451460_a_at	Slc22a7	solute carrier family 22 (organic anion transporter), member 7				-1.52812	0.00155418	0.1797
1436164_at	Slc30a1	solute carrier family 30 (zinc transporter), member 1				0.853129	0.000924704	0.144886
1439934_at	Slc30a10	solute carrier family 30, member 10				-0.605277	0.00438834	0.234721
1419971_s_at	Slc35a5	solute carrier family 35, member A5				0.797006	0.00768005	0.270375
1428111_at	Slc38a4	solute carrier family 38, member 4				0.652511	0.00922779	0.283159
1417061_at	Slc40a1	solute carrier family 40 (iron-regulated transporter), member 1				0.701227	0.00178581	0.18675
1452445_at	Slc41a2	solute carrier family 41, member 2				0.585725	0.00803481	0.271778
1426663_s_at	Slc45a3	solute carrier family 45, member 3				-0.634015	0.00696157	0.268434
1426664_x_at	Slc45a3	solute carrier family 45, member 3				-0.730989	0.000242773	0.105783
1450703_at	Slc7a2	solute carrier family 7 (cationic amino acid transporter, y+ system), member 2				1.21413	0.0010726	0.150755
1436555_at	Slc7a2	solute carrier family 7 (cationic amino acid transporter, y+ system), member 2				1.08065	0.00039384	0.112989
1455574_at	Smg7	Smg-7 homolog, nonsense mediated mRNA decay factor (C. elegans)				0.668113	0.00757816	0.270375
1455899_x_at	Socs3	suppressor of cytokine signaling 3				1.84295	0.00246458	0.199728
1423452_at	Stk17b	serine/threonine kinase 17b (apoptosis-inducing)				0.656312	0.000428271	0.112989
1449409_at	Sult1c2	sulfotransferase family, cytosolic, 1C, member 2				0.889614	0.000405453	0.112989
1443609_s_at	Syvn1	synovial apoptosis inhibitor 1, synoviolin				-0.63355	0.00719233	0.268434
1424175_at	Tef	thyrotroph embryonic factor				0.70548	0.00595493	0.260583
1419089_at	Timp3	tissue inhibitor of metalloproteinase 3				0.643186	0.00603408	0.262671
1417896_at	Tjp3	tight junction protein 3				-0.808257	0.00174873	0.18675
1450958_at	Tm4sf1	transmembrane 4 superfamily member 1				0.647996	0.00752321	0.270375
1425603_at	Tmem176a	transmembrane protein 176A				0.606382	0.00640155	0.265283
1441926_x_at	Tmie	transmembrane inner ear				-0.821892	0.00219602	0.193203
1436826_at	Tmtc3	transmembrane and tetratricopeptide repeat containing 3				0.690801	0.00483983	0.244529
1430575_a_at	Tpp2	tripeptidyl peptidase II				0.682812	0.00568603	0.260211
1436199_at	Trim14	tripartite motif-containing 14				-0.91852	0.00754688	0.270375
1448551_a_at	Trim2	tripartite motif-containing 2				-0.597866	0.00248525	0.199728
1451860_a_at	Trim30	tripartite motif-containing 30				1.03029	0.000290155	0.112293
1417961_a_at	Trim30	tripartite motif-containing 30				0.751861	0.00107321	0.150755
1439352_at	Trim7	tripartite motif-containing 7				-0.758707	0.00428988	0.232937
1436533_at	Trove2	TROVE domain family, member 2				0.622702	0.00470722	0.240841
1425281_a_at	Tsc22d3	TSC22 domain family, member 3				-0.854343	0.0039502	0.228147
1427661_a_at	Tssc4	tumor-suppressing subchromosomal transferable fragment 4				-0.609343	0.00336564	0.217289
1452008_at	Ttc39b	tetratricopeptide repeat domain 39B				0.708138	0.000466032	0.112989
1452009_at	Ttc39b	tetratricopeptide repeat domain 39B				0.596306	0.00222984	0.194785
1427347_s_at	Tubb2a	tubulin, beta 2A				-1.39099	0.000855923	0.144183
1423642_at	Tubb2c	tubulin, beta 2C				-0.725709	0.00756919	0.270375
1415708_at	Tug1	taurine upregulated gene 1				0.626069	0.00313075	0.21725
1424399_at	Uck1	uridine-cytidine kinase 1				-0.681232	0.00504144	0.247815
1435133_at	Ugcg	UDP-glucose ceramide glucosyltransferase				1.07736	0.0012082	0.161783
1451548_at	Upp2	uridine phosphorylase 2				1.62456	1.14e-05	0.0207629
1424969_s_at	Upp2	uridine phosphorylase 2				1.6183	1.15e-05	0.0207629
1417168_a_at	Usp2	ubiquitin specific peptidase 2				1.188	0.00584054	0.260583
1453433_at	Wdr89	WD repeat domain 89				-0.614254	0.00884873	0.280125
1456181_at	Wdr91	WD repeat domain 91				-0.718286	0.000481274	0.113309
1425241_a_at	Wsb1	WD repeat and SOCS box-containing 1				1.0298	0.000822326	0.141711
1454884_at	Zbtb46	zinc finger and BTB domain containing 46				0.593654	0.00553765	0.258568
1437111_at	Zc3h12c	zinc finger CCCH type containing 12C				0.684417	0.00450005	0.237443
1438580_at	Zcchc7	zinc finger, CCHC domain containing 7				0.778369	0.00191149	0.190724
1455778_at	Zfp192	zinc finger protein 192				0.595785	0.00397169	0.228147
1418397_at	Zfp275	zinc finger protein 275				0.616086	0.00686211	0.268434
1433784_at	Zfp871	zinc finger protein 871				1.21244	0.0033458	0.217289
1453140_at	Zfp871	zinc finger protein 871				0.884966	0.000769558	0.140266
1434967_at	Zswim6	zinc finger, SWIM domain containing 6				0.585261	0.00123452	0.161783
