# Supplementary material for: Germline Mutations in Mtap Cooperate with Myc to Accelerate Tumorigenesis in Mice
Source: PLoS One. 2013 Jun 26;8(6):e67635. doi: 10.1371/journal.pone.0067635 (PMC3694069; doi:10.1371/journal.pone.0067635)
Supplement: Table S2 — Gene Ontology Pathways affected by Mtap. (XLSX) [file pone.0067635.s002.xlsx]

## Sheet: Sheet1
biological process----rhythmic process----GO:0048511
C=70;O=8;E=1.08;R=7.38;rawP=1.15e-05;adjP=0.0065
1441445_at	Per3	period homolog 3 (Drosophila)
1421087_at	Per3	period homolog 3 (Drosophila)
1425837_a_at	Ccrn4l	CCR4 carbon catabolite repression 4-like (S. cerevisiae)
1418932_at	Nfil3	nuclear factor, interleukin 3, regulated
1418174_at	Dbp	D site albumin promoter binding protein
1425099_a_at	Arntl	aryl hydrocarbon receptor nuclear translocator-like
1424175_at	Tef	thyrotroph embryonic factor
1421037_at	Npas2	neuronal PAS domain protein 2
1433733_a_at	Cry1	cryptochrome 1 (photolyase-like)
biological process----cellular zinc ion homeostasis----GO:0006882
C=5;O=3;E=0.08;R=38.73;rawP=3.56e-05;adjP=0.0067
1436164_at	Slc30a1	solute carrier family 30 (zinc transporter), member 1
1428942_at	Mt2	metallothionein 2
1422557_s_at	Mt1	metallothionein 1
biological process----circadian rhythm----GO:0007623
C=25;O=5;E=0.39;R=12.91;rawP=3.45e-05;adjP=0.0067
1425099_a_at	Arntl	aryl hydrocarbon receptor nuclear translocator-like
1418174_at	Dbp	D site albumin promoter binding protein
1433733_a_at	Cry1	cryptochrome 1 (photolyase-like)
1441445_at	Per3	period homolog 3 (Drosophila)
1421087_at	Per3	period homolog 3 (Drosophila)
1421037_at	Npas2	neuronal PAS domain protein 2
biological process----zinc ion homeostasis----GO:0055069
C=6;O=3;E=0.09;R=32.28;rawP=7.04e-05;adjP=0.0079
1436164_at	Slc30a1	solute carrier family 30 (zinc transporter), member 1
1428942_at	Mt2	metallothionein 2
1422557_s_at	Mt1	metallothionein 1
biological process----anti-apoptosis----GO:0006916
C=66;O=7;E=1.02;R=6.85;rawP=6.73e-05;adjP=0.0079
1443609_s_at	Syvn1	synovial apoptosis inhibitor 1, synoviolin
1421267_a_at	Cited2	Cbp/p300-interacting transactivator, with Glu/Asp-rich carboxy-terminal domain, 2
1452207_at	Cited2	Cbp/p300-interacting transactivator, with Glu/Asp-rich carboxy-terminal domain, 2
1425281_a_at	Tsc22d3	TSC22 domain family, member 3
1420919_at	Sgk3	serum/glucocorticoid regulated kinase 3
1427127_x_at	Hspa1b	heat shock protein 1B
1427126_at	Hspa1b	heat shock protein 1B
1452318_a_at	Hspa1b	heat shock protein 1B
1439949_at	Gsk3b	glycogen synthase kinase 3 beta
1434413_at	Igf1	insulin-like growth factor 1
1437401_at	Igf1	insulin-like growth factor 1
biological process----peptidyl-amino acid modification----GO:0018193
C=126;O=9;E=1.95;R=4.61;rawP=0.0001;adjP=0.0094
1448182_a_at	Cd24a	CD24a antigen
1419123_a_at	Pdgfc	platelet-derived growth factor, C polypeptide
1429810_at	Rictor	RPTOR independent companion of MTOR, complex 2
1439949_at	Gsk3b	glycogen synthase kinase 3 beta
1426124_a_at	Clk1	CDC-like kinase 1
1437045_at	Mapk8	mitogen-activated protein kinase 8
1417273_at	Pdk4	pyruvate dehydrogenase kinase, isoenzyme 4
1420091_s_at	Morc3	microrchidia 3
1452037_at	Mgat2	mannoside acetylglucosaminyltransferase 2
biological process----immature B cell differentiation----GO:0002327
C=2;O=2;E=0.03;R=64.55;rawP=0.0002;adjP=0.0141
1435222_at	Foxp1	forkhead box P1
1448182_a_at	Cd24a	CD24a antigen
biological process----pre-B cell differentiation----GO:0002329
C=2;O=2;E=0.03;R=64.55;rawP=0.0002;adjP=0.0141
1435222_at	Foxp1	forkhead box P1
1448182_a_at	Cd24a	CD24a antigen
biological process----response to copper ion----GO:0046688
C=3;O=2;E=0.05;R=43.04;rawP=0.0007;adjP=0.0328
1428942_at	Mt2	metallothionein 2
1422557_s_at	Mt1	metallothionein 1
biological process----nitric oxide mediated signal transduction----GO:0007263
C=3;O=2;E=0.05;R=43.04;rawP=0.0007;adjP=0.0328
1428942_at	Mt2	metallothionein 2
1422557_s_at	Mt1	metallothionein 1
molecular function----glucosyltransferase activity----GO:0046527
C=6;O=2;E=0.10;R=19.57;rawP=0.0041;adjP=0.3014
1424815_at	Gys2	glycogen synthase 2
1435133_at	Ugcg	UDP-glucose ceramide glucosyltransferase
molecular function----UDP-glucosyltransferase activity----GO:0035251
C=6;O=2;E=0.10;R=19.57;rawP=0.0041;adjP=0.3014
1424815_at	Gys2	glycogen synthase 2
1435133_at	Ugcg	UDP-glucose ceramide glucosyltransferase
molecular function----steroid hormone receptor activity----GO:0003707
C=46;O=3;E=0.78;R=3.83;rawP=0.0432;adjP=0.3503
1439675_at	Ppara	peroxisome proliferator activated receptor alpha
1425392_a_at	Nr1i3	nuclear receptor subfamily 1, group I, member 3
1416958_at	Nr1d2	nuclear receptor subfamily 1, group D, member 2
molecular function----nucleotide binding----GO:0000166
C=1512;O=34;E=25.76;R=1.32;rawP=0.0511;adjP=0.3503
1449278_at	Eif2ak3	eukaryotic translation initiation factor 2 alpha kinase 3
1418250_at	Arl4d	ADP-ribosylation factor-like 4D
1453435_a_at	Fmo2	flavin containing monooxygenase 2
1448663_s_at	Mvd	mevalonate (diphospho) decarboxylase
1419393_at	Abcg5	ATP-binding cassette, sub-family G (WHITE), member 5
1423642_at	Tubb2c	tubulin, beta 2C
1439316_at	Rbm39	RNA binding motif protein 39
1438420_at	Rbm39	RNA binding motif protein 39
1416700_at	Rnd3	Rho family GTPase 3
1437045_at	Mapk8	mitogen-activated protein kinase 8
1446550_at	Gspt1	G1 to S phase transition 1
1423447_at	Clpx	caseinolytic peptidase X (E.coli)
1423854_a_at	Rasl11b	RAS-like, family 11, member B
1436898_at	Sfpq	splicing factor proline/glutamine rich
1439949_at	Gsk3b	glycogen synthase kinase 3 beta
1426124_a_at	Clk1	CDC-like kinase 1
1417067_s_at	Cabc1	chaperone, ABC1 activity of bc1 complex like (S. pombe)
1417273_at	Pdk4	pyruvate dehydrogenase kinase, isoenzyme 4
1426439_at	Ddx3y	DEAD (Asp-Glu-Ala-Asp) box polypeptide 3, Y-linked
1430996_at	Etnk1	ethanolamine kinase 1
1420919_at	Sgk3	serum/glucocorticoid regulated kinase 3
1454763_at	Ankrd17	ankyrin repeat domain 17
1427347_s_at	Tubb2a	tubulin, beta 2A
1449514_at	Grk5	G protein-coupled receptor kinase 5
1424399_at	Uck1	uridine-cytidine kinase 1
1416064_a_at	Hspa5	heat shock protein 5
1423566_a_at	Hsph1	heat shock 105kDa/110kDa protein 1
1425993_a_at	Hsph1	heat shock 105kDa/110kDa protein 1
1422659_at	Camk2d	calcium/calmodulin-dependent protein kinase II, delta
1456812_at	Abcd2	ATP-binding cassette, sub-family D (ALD), member 2
1427127_x_at	Hspa1b	heat shock protein 1B
1427126_at	Hspa1b	heat shock protein 1B
1452318_a_at	Hspa1b	heat shock protein 1B
1439030_at	Gmppb	GDP-mannose pyrophosphorylase B
1455819_at	Rod1	ROD1 regulator of differentiation 1 (S. pombe)
1423452_at	Stk17b	serine/threonine kinase 17b (apoptosis-inducing)
1433733_a_at	Cry1	cryptochrome 1 (photolyase-like)
1460212_at	Gnat1	guanine nucleotide binding protein, alpha transducing 1
molecular function----zinc ion binding----GO:0008270
C=1271;O=31;E=21.65;R=1.43;rawP=0.0239;adjP=0.3503
1452769_at	Rnf145	ring finger protein 145
1454884_at	Zbtb46	zinc finger and BTB domain containing 46
1450725_s_at	Car14	carbonic anhydrase 14
1433784_at	Zfp871	zinc finger protein 871
1453140_at	Zfp871	zinc finger protein 871
1439998_at	Jmjd1c	jumonji domain containing 1C
1416958_at	Nr1d2	nuclear receptor subfamily 1, group D, member 2
1440966_at	2012-03-07	membrane-associated ring finger (C3HC4) 7
1418746_at	Pnkd	paroxysmal nonkinesiogenic dyskinesia
1457264_at	Phf20l1	PHD finger protein 20-like 1
1428942_at	Mt2	metallothionein 2
1455009_at	Cpd	carboxypeptidase D
1418020_s_at	Cpd	carboxypeptidase D
1452291_at	Arap2	ArfGAP with RhoGAP domain, ankyrin repeat and PH domain 2
1436766_at	Luc7l2	LUC7-like 2 (S. cerevisiae)
1439675_at	Ppara	peroxisome proliferator activated receptor alpha
1425392_a_at	Nr1i3	nuclear receptor subfamily 1, group I, member 3
1451860_a_at	Trim30	tripartite motif-containing 30
1417961_a_at	Trim30	tripartite motif-containing 30
1436164_at	Slc30a1	solute carrier family 30 (zinc transporter), member 1
1423447_at	Clpx	caseinolytic peptidase X (E.coli)
1429284_at	Mobkl2b	MOB1, Mps One Binder kinase activator-like 2B (yeast)
1443609_s_at	Syvn1	synovial apoptosis inhibitor 1, synoviolin
1434967_at	Zswim6	zinc finger, SWIM domain containing 6
1438580_at	Zcchc7	zinc finger, CCHC domain containing 7
1424794_at	Rnf186	ring finger protein 186
1439352_at	Trim7	tripartite motif-containing 7
1455611_at	Pias1	protein inhibitor of activated STAT 1
1437111_at	Zc3h12c	zinc finger CCCH type containing 12C
1448551_a_at	Trim2	tripartite motif-containing 2
1435222_at	Foxp1	forkhead box P1
1435867_at	Jhdm1d	jumonji C domain-containing histone demethylase 1 homolog D (S. cerevisiae)
1440104_at	Ranbp2	RAN binding protein 2
1422557_s_at	Mt1	metallothionein 1
molecular function----oxidoreductase activity----GO:0016709
C=21;O=2;E=0.36;R=5.59;rawP=0.0490;adjP=0.3503
1418780_at	Cyp39a1	cytochrome P450, family 39, subfamily a, polypeptide 1
1453435_a_at	Fmo2	flavin containing monooxygenase 2
molecular function----transition metal ion binding----GO:0046914
C=1641;O=37;E=27.96;R=1.32;rawP=0.0408;adjP=0.3503
1450725_s_at	Car14	carbonic anhydrase 14
1433784_at	Zfp871	zinc finger protein 871
1453140_at	Zfp871	zinc finger protein 871
1439998_at	Jmjd1c	jumonji domain containing 1C
1418746_at	Pnkd	paroxysmal nonkinesiogenic dyskinesia
1421462_a_at	Lepre1	leprecan 1
1452291_at	Arap2	ArfGAP with RhoGAP domain, ankyrin repeat and PH domain 2
1425392_a_at	Nr1i3	nuclear receptor subfamily 1, group I, member 3
1451860_a_at	Trim30	tripartite motif-containing 30
1417961_a_at	Trim30	tripartite motif-containing 30
1425918_at	Egln3	EGL nine homolog 3 (C. elegans)
1423447_at	Clpx	caseinolytic peptidase X (E.coli)
1434967_at	Zswim6	zinc finger, SWIM domain containing 6
1438580_at	Zcchc7	zinc finger, CCHC domain containing 7
1455611_at	Pias1	protein inhibitor of activated STAT 1
1437111_at	Zc3h12c	zinc finger CCCH type containing 12C
1435222_at	Foxp1	forkhead box P1
1418780_at	Cyp39a1	cytochrome P450, family 39, subfamily a, polypeptide 1
1435867_at	Jhdm1d	jumonji C domain-containing histone demethylase 1 homolog D (S. cerevisiae)
1422257_s_at	Cyp2b10	cytochrome P450, family 2, subfamily b, polypeptide 10
1425645_s_at	Cyp2b10	cytochrome P450, family 2, subfamily b, polypeptide 10
1452769_at	Rnf145	ring finger protein 145
1454884_at	Zbtb46	zinc finger and BTB domain containing 46
1416958_at	Nr1d2	nuclear receptor subfamily 1, group D, member 2
1440966_at	2012-03-07	membrane-associated ring finger (C3HC4) 7
1428942_at	Mt2	metallothionein 2
1457264_at	Phf20l1	PHD finger protein 20-like 1
1455009_at	Cpd	carboxypeptidase D
1418020_s_at	Cpd	carboxypeptidase D
1439675_at	Ppara	peroxisome proliferator activated receptor alpha
1436766_at	Luc7l2	LUC7-like 2 (S. cerevisiae)
1436164_at	Slc30a1	solute carrier family 30 (zinc transporter), member 1
1417061_at	Slc40a1	solute carrier family 40 (iron-regulated transporter), member 1
1429284_at	Mobkl2b	MOB1, Mps One Binder kinase activator-like 2B (yeast)
1443609_s_at	Syvn1	synovial apoptosis inhibitor 1, synoviolin
1424794_at	Rnf186	ring finger protein 186
1439352_at	Trim7	tripartite motif-containing 7
1433527_at	Ireb2	iron responsive element binding protein 2
1448551_a_at	Trim2	tripartite motif-containing 2
1440104_at	Ranbp2	RAN binding protein 2
1422557_s_at	Mt1	metallothionein 1
molecular function----purine ribonucleotide binding----GO:0032555
C=1265;O=29;E=21.55;R=1.35;rawP=0.0572;adjP=0.3503
1449278_at	Eif2ak3	eukaryotic translation initiation factor 2 alpha kinase 3
1430996_at	Etnk1	ethanolamine kinase 1
1420919_at	Sgk3	serum/glucocorticoid regulated kinase 3
1418250_at	Arl4d	ADP-ribosylation factor-like 4D
1448663_s_at	Mvd	mevalonate (diphospho) decarboxylase
1419393_at	Abcg5	ATP-binding cassette, sub-family G (WHITE), member 5
1423642_at	Tubb2c	tubulin, beta 2C
1416700_at	Rnd3	Rho family GTPase 3
1427347_s_at	Tubb2a	tubulin, beta 2A
1454763_at	Ankrd17	ankyrin repeat domain 17
1437045_at	Mapk8	mitogen-activated protein kinase 8
1449514_at	Grk5	G protein-coupled receptor kinase 5
1446550_at	Gspt1	G1 to S phase transition 1
1423447_at	Clpx	caseinolytic peptidase X (E.coli)
1423854_a_at	Rasl11b	RAS-like, family 11, member B
1424399_at	Uck1	uridine-cytidine kinase 1
1423566_a_at	Hsph1	heat shock 105kDa/110kDa protein 1
1425993_a_at	Hsph1	heat shock 105kDa/110kDa protein 1
1416064_a_at	Hspa5	heat shock protein 5
1422659_at	Camk2d	calcium/calmodulin-dependent protein kinase II, delta
1427127_x_at	Hspa1b	heat shock protein 1B
1427126_at	Hspa1b	heat shock protein 1B
1452318_a_at	Hspa1b	heat shock protein 1B
1439949_at	Gsk3b	glycogen synthase kinase 3 beta
1456812_at	Abcd2	ATP-binding cassette, sub-family D (ALD), member 2
1426124_a_at	Clk1	CDC-like kinase 1
1439030_at	Gmppb	GDP-mannose pyrophosphorylase B
1417067_s_at	Cabc1	chaperone, ABC1 activity of bc1 complex like (S. pombe)
1417273_at	Pdk4	pyruvate dehydrogenase kinase, isoenzyme 4
1423452_at	Stk17b	serine/threonine kinase 17b (apoptosis-inducing)
1460212_at	Gnat1	guanine nucleotide binding protein, alpha transducing 1
1426439_at	Ddx3y	DEAD (Asp-Glu-Ala-Asp) box polypeptide 3, Y-linked
molecular function----ligand-dependent nuclear receptor activity----GO:0004879
C=46;O=3;E=0.78;R=3.83;rawP=0.0432;adjP=0.3503
1439675_at	Ppara	peroxisome proliferator activated receptor alpha
1425392_a_at	Nr1i3	nuclear receptor subfamily 1, group I, member 3
1416958_at	Nr1d2	nuclear receptor subfamily 1, group D, member 2
molecular function----oxidoreductase activity, acting on single donors with incorporation of molecular oxygen----GO:0016701
C=48;O=3;E=0.82;R=3.67;rawP=0.0481;adjP=0.3503
1439998_at	Jmjd1c	jumonji domain containing 1C
1421462_a_at	Lepre1	leprecan 1
1425918_at	Egln3	EGL nine homolog 3 (C. elegans)
cellular component----endoplasmic reticulum----GO:0005783
C=639;O=17;E=9.83;R=1.73;rawP=0.0191;adjP=0.7571
1422257_s_at	Cyp2b10	cytochrome P450, family 2, subfamily b, polypeptide 10
1425645_s_at	Cyp2b10	cytochrome P450, family 2, subfamily b, polypeptide 10
1449278_at	Eif2ak3	eukaryotic translation initiation factor 2 alpha kinase 3
1431916_at	Hsd3b3	hydroxy-delta-5-steroid dehydrogenase, 3 beta- and steroid delta-isomerase 3
1417981_at	Insig2	insulin induced gene 2
1417980_a_at	Insig2	insulin induced gene 2
1417982_at	Insig2	insulin induced gene 2
1421462_a_at	Lepre1	leprecan 1
1453435_a_at	Fmo2	flavin containing monooxygenase 2
1452754_at	Creld2	cysteine-rich with EGF-like domains 2
1451371_at	Mrap	melanocortin 2 receptor accessory protein
1420722_at	Elovl3	elongation of very long chain fatty acids (FEN1/Elo2, SUR4/Elo3, yeast)-like 3
1443609_s_at	Syvn1	synovial apoptosis inhibitor 1, synoviolin
1444845_at	Scfd1	Sec1 family domain containing 1
1435133_at	Ugcg	UDP-glucose ceramide glucosyltransferase
1416064_a_at	Hspa5	heat shock protein 5
1433527_at	Ireb2	iron responsive element binding protein 2
1418780_at	Cyp39a1	cytochrome P450, family 39, subfamily a, polypeptide 1
1416234_at	Lrrc59	leucine rich repeat containing 59
1416235_at	Lrrc59	leucine rich repeat containing 59
1424811_at	Cml5	camello-like 5
cellular component----nucleosome----GO:0000786
C=40;O=3;E=0.62;R=4.87;rawP=0.0233;adjP=0.7571
1422155_at	Hist2h3c2	histone cluster 2, H3c2
1442051_at	Hist2h3c1	histone cluster 2, H3c1
1436994_a_at	Hist1h1c	histone cluster 1, H1c
1416101_a_at	Hist1h1c	histone cluster 1, H1c
cellular component----intracellular part----GO:0044424
C=6984;O=120;E=107.49;R=1.12;rawP=0.0197;adjP=0.7571
1449278_at	Eif2ak3	eukaryotic translation initiation factor 2 alpha kinase 3
1431916_at	Hsd3b3	hydroxy-delta-5-steroid dehydrogenase, 3 beta- and steroid delta-isomerase 3
1448331_at	Ndufb7	NADH dehydrogenase (ubiquinone) 1 beta subcomplex, 7
1418746_at	Pnkd	paroxysmal nonkinesiogenic dyskinesia
1417981_at	Insig2	insulin induced gene 2
1417980_a_at	Insig2	insulin induced gene 2
1417982_at	Insig2	insulin induced gene 2
1424969_s_at	Upp2	uridine phosphorylase 2
1451548_at	Upp2	uridine phosphorylase 2
1418250_at	Arl4d	ADP-ribosylation factor-like 4D
1452754_at	Creld2	cysteine-rich with EGF-like domains 2
1421267_a_at	Cited2	Cbp/p300-interacting transactivator, with Glu/Asp-rich carboxy-terminal domain, 2
1452207_at	Cited2	Cbp/p300-interacting transactivator, with Glu/Asp-rich carboxy-terminal domain, 2
1439316_at	Rbm39	RNA binding motif protein 39
1438420_at	Rbm39	RNA binding motif protein 39
1433756_at	S100pbp	S100P binding protein
1425392_a_at	Nr1i3	nuclear receptor subfamily 1, group I, member 3
1422780_at	Pxmp4	peroxisomal membrane protein 4
1451371_at	Mrap	melanocortin 2 receptor accessory protein
1451860_a_at	Trim30	tripartite motif-containing 30
1417961_a_at	Trim30	tripartite motif-containing 30
1428669_at	Bmyc	brain expressed myelocytomatosis oncogene
1425918_at	Egln3	EGL nine homolog 3 (C. elegans)
1444845_at	Scfd1	Sec1 family domain containing 1
1448182_a_at	Cd24a	CD24a antigen
1429810_at	Rictor	RPTOR independent companion of MTOR, complex 2
1455611_at	Pias1	protein inhibitor of activated STAT 1
1422155_at	Hist2h3c2	histone cluster 2, H3c2
1418932_at	Nfil3	nuclear factor, interleukin 3, regulated
1435864_a_at	1810063B05Rik	RIKEN cDNA 1810063B05 gene
1418780_at	Cyp39a1	cytochrome P450, family 39, subfamily a, polypeptide 1
1418174_at	Dbp	D site albumin promoter binding protein
1417273_at	Pdk4	pyruvate dehydrogenase kinase, isoenzyme 4
1422257_s_at	Cyp2b10	cytochrome P450, family 2, subfamily b, polypeptide 10
1425645_s_at	Cyp2b10	cytochrome P450, family 2, subfamily b, polypeptide 10
1448969_at	Ftsj2	FtsJ homolog 2 (E. coli)
1428306_at	Ddit4	DNA-damage-inducible transcript 4
1436533_at	Trove2	TROVE domain family, member 2
1416958_at	Nr1d2	nuclear receptor subfamily 1, group D, member 2
1451780_at	Blnk	B-cell linker
1423555_a_at	Ifi44	interferon-induced protein 44
1439675_at	Ppara	peroxisome proliferator activated receptor alpha
1427347_s_at	Tubb2a	tubulin, beta 2A
1454763_at	Ankrd17	ankyrin repeat domain 17
1442051_at	Hist2h3c1	histone cluster 2, H3c1
1425150_at	Acnat2	acyl-coenzyme A amino acid N-acyltransferase 2
1435448_at	Bcl2l11	BCL2-like 11 (apoptosis facilitator)
1450506_a_at	Aen	apoptosis enhancing nuclease
1417061_at	Slc40a1	solute carrier family 40 (iron-regulated transporter), member 1
1435133_at	Ugcg	UDP-glucose ceramide glucosyltransferase
1423566_a_at	Hsph1	heat shock 105kDa/110kDa protein 1
1425993_a_at	Hsph1	heat shock 105kDa/110kDa protein 1
1416064_a_at	Hspa5	heat shock protein 5
1439352_at	Trim7	tripartite motif-containing 7
1422659_at	Camk2d	calcium/calmodulin-dependent protein kinase II, delta
1441915_s_at	Plin5	perilipin 5
1424937_at	Plin5	perilipin 5
1456812_at	Abcd2	ATP-binding cassette, sub-family D (ALD), member 2
1439030_at	Gmppb	GDP-mannose pyrophosphorylase B
1422972_s_at	Kat2a	K(lysine) acetyltransferase 2A
1448551_a_at	Trim2	tripartite motif-containing 2
1417629_at	Prodh	proline dehydrogenase
1433995_s_at	Ccdc50	coiled-coil domain containing 50
1440104_at	Ranbp2	RAN binding protein 2
1416234_at	Lrrc59	leucine rich repeat containing 59
1416235_at	Lrrc59	leucine rich repeat containing 59
1423452_at	Stk17b	serine/threonine kinase 17b (apoptosis-inducing)
1424811_at	Cml5	camello-like 5
1452037_at	Mgat2	mannoside acetylglucosaminyltransferase 2
1417168_a_at	Usp2	ubiquitin specific peptidase 2
1422557_s_at	Mt1	metallothionein 1
1433784_at	Zfp871	zinc finger protein 871
1453140_at	Zfp871	zinc finger protein 871
1439998_at	Jmjd1c	jumonji domain containing 1C
1453399_at	Ccnt2	cyclin T2
1419123_a_at	Pdgfc	platelet-derived growth factor, C polypeptide
1421462_a_at	Lepre1	leprecan 1
1444073_at	Maf	avian musculoaponeurotic fibrosarcoma (v-maf) AS42 oncogene homolog
1453435_a_at	Fmo2	flavin containing monooxygenase 2
1452291_at	Arap2	ArfGAP with RhoGAP domain, ankyrin repeat and PH domain 2
1423642_at	Tubb2c	tubulin, beta 2C
1416700_at	Rnd3	Rho family GTPase 3
1437045_at	Mapk8	mitogen-activated protein kinase 8
1427418_a_at	Hif1a	hypoxia inducible factor 1, alpha subunit
1428172_at	Prpf39	PRP39 pre-mRNA processing factor 39 homolog (yeast)
1417191_at	Dnajb9	DnaJ (Hsp40) homolog, subfamily B, member 9
1423447_at	Clpx	caseinolytic peptidase X (E.coli)
1438558_x_at	Foxq1	forkhead box Q1
1416049_at	Gldc	glycine decarboxylase
1416021_a_at	Fabp5	fatty acid binding protein 5, epidermal
1416022_at	Fabp5	fatty acid binding protein 5, epidermal
1438519_at	Klhl24	kelch-like 24 (Drosophila)
1436898_at	Sfpq	splicing factor proline/glutamine rich (polypyrimidine tract binding protein associated)
1451346_at	Mtap	methylthioadenosine phosphorylase
1424426_at	Mtap	methylthioadenosine phosphorylase
1424425_a_at	Mtap	methylthioadenosine phosphorylase
1451345_at	Mtap	methylthioadenosine phosphorylase
1441604_at	Esd	esterase D/formylglutathione hydrolase
1436994_a_at	Hist1h1c	histone cluster 1, H1c
1416101_a_at	Hist1h1c	histone cluster 1, H1c
1439949_at	Gsk3b	glycogen synthase kinase 3 beta
1419971_s_at	Slc35a5	solute carrier family 35, member A5
1426124_a_at	Clk1	CDC-like kinase 1
1435222_at	Foxp1	forkhead box P1
1417067_s_at	Cabc1	chaperone, ABC1 activity of bc1 complex like (S. pombe)
1428789_at	Ralgps2	Ral GEF with PH domain and SH3 binding motif 2
1452730_at	Rps4y2	ribosomal protein S4, Y-linked 2
1417704_a_at	Arhgap6	Rho GTPase activating protein 6
1433658_x_at	Pcbp4	poly(rC) binding protein 4
1449054_a_at	Pcbp4	poly(rC) binding protein 4
1426439_at	Ddx3y	DEAD (Asp-Glu-Ala-Asp) box polypeptide 3, Y-linked
1448775_at	Ifi203	interferon activated gene 203
1420502_at	Sat1	spermidine/spermine N1-acetyl transferase 1
1454884_at	Zbtb46	zinc finger and BTB domain containing 46
1430996_at	Etnk1	ethanolamine kinase 1
1420919_at	Sgk3	serum/glucocorticoid regulated kinase 3
1426386_at	Rpl7l1	ribosomal protein L7-like 1
1424121_at	Commd1	COMM domain containing 1
1419134_at	Rhbg	Rhesus blood group-associated B glycoprotein
1420091_s_at	Morc3	microrchidia 3
1439117_at	Clmn	calmin
1420722_at	Elovl3	elongation of very long chain fatty acids (FEN1/Elo2, SUR4/Elo3, yeast)-like 3
1421037_at	Npas2	neuronal PAS domain protein 2
1430575_a_at	Tpp2	tripeptidyl peptidase II
1417483_at	Nfkbiz	nuclear factor of kappa light polypeptide gene enhancer in B-cells inhibitor, zeta
1417461_at	Cap1	CAP, adenylate cyclase-associated protein 1 (yeast)
1417462_at	Cap1	CAP, adenylate cyclase-associated protein 1 (yeast)
1449409_at	Sult1c2	sulfotransferase family, cytosolic, 1C, member 2
1443609_s_at	Syvn1	synovial apoptosis inhibitor 1, synoviolin
1423129_at	Shoc2	soc-2 (suppressor of clear) homolog (C. elegans)
1427127_x_at	Hspa1b	heat shock protein 1B
1427126_at	Hspa1b	heat shock protein 1B
1452318_a_at	Hspa1b	heat shock protein 1B
1433527_at	Ireb2	iron responsive element binding protein 2
1441445_at	Per3	period homolog 3 (Drosophila)
1421087_at	Per3	period homolog 3 (Drosophila)
1425099_a_at	Arntl	aryl hydrocarbon receptor nuclear translocator-like
1439397_at	Fmn1	formin 1
1424175_at	Tef	thyrotroph embryonic factor
1455819_at	Rod1	ROD1 regulator of differentiation 1 (S. pombe)
1433733_a_at	Cry1	cryptochrome 1 (photolyase-like)
cellular component----intracellular----GO:0005622
C=7128;O=121;E=109.70;R=1.10;rawP=0.0309;adjP=0.7571
1449278_at	Eif2ak3	eukaryotic translation initiation factor 2 alpha kinase 3
1431916_at	Hsd3b3	hydroxy-delta-5-steroid dehydrogenase, 3 beta- and steroid delta-isomerase 3
1448331_at	Ndufb7	NADH dehydrogenase (ubiquinone) 1 beta subcomplex, 7
1418746_at	Pnkd	paroxysmal nonkinesiogenic dyskinesia
1417981_at	Insig2	insulin induced gene 2
1417980_a_at	Insig2	insulin induced gene 2
1417982_at	Insig2	insulin induced gene 2
1424969_s_at	Upp2	uridine phosphorylase 2
1451548_at	Upp2	uridine phosphorylase 2
1418250_at	Arl4d	ADP-ribosylation factor-like 4D
1452754_at	Creld2	cysteine-rich with EGF-like domains 2
1421267_a_at	Cited2	Cbp/p300-interacting transactivator, with Glu/Asp-rich carboxy-terminal domain, 2
1452207_at	Cited2	Cbp/p300-interacting transactivator, with Glu/Asp-rich carboxy-terminal domain, 2
1439316_at	Rbm39	RNA binding motif protein 39
1438420_at	Rbm39	RNA binding motif protein 39
1433756_at	S100pbp	S100P binding protein
1425392_a_at	Nr1i3	nuclear receptor subfamily 1, group I, member 3
1422780_at	Pxmp4	peroxisomal membrane protein 4
1451371_at	Mrap	melanocortin 2 receptor accessory protein
1451860_a_at	Trim30	tripartite motif-containing 30
1417961_a_at	Trim30	tripartite motif-containing 30
1428669_at	Bmyc	brain expressed myelocytomatosis oncogene
1425918_at	Egln3	EGL nine homolog 3 (C. elegans)
1444845_at	Scfd1	Sec1 family domain containing 1
1448182_a_at	Cd24a	CD24a antigen
1429810_at	Rictor	RPTOR independent companion of MTOR, complex 2
1455611_at	Pias1	protein inhibitor of activated STAT 1
1422155_at	Hist2h3c2	histone cluster 2, H3c2
1418932_at	Nfil3	nuclear factor, interleukin 3, regulated
1435864_a_at	1810063B05Rik	RIKEN cDNA 1810063B05 gene
1418780_at	Cyp39a1	cytochrome P450, family 39, subfamily a, polypeptide 1
1418174_at	Dbp	D site albumin promoter binding protein
1417273_at	Pdk4	pyruvate dehydrogenase kinase, isoenzyme 4
1422257_s_at	Cyp2b10	cytochrome P450, family 2, subfamily b, polypeptide 10
1425645_s_at	Cyp2b10	cytochrome P450, family 2, subfamily b, polypeptide 10
1448969_at	Ftsj2	FtsJ homolog 2 (E. coli)
1428306_at	Ddit4	DNA-damage-inducible transcript 4
1436533_at	Trove2	TROVE domain family, member 2
1416958_at	Nr1d2	nuclear receptor subfamily 1, group D, member 2
1451780_at	Blnk	B-cell linker
1423555_a_at	Ifi44	interferon-induced protein 44
1439675_at	Ppara	peroxisome proliferator activated receptor alpha
1427347_s_at	Tubb2a	tubulin, beta 2A
1454763_at	Ankrd17	ankyrin repeat domain 17
1442051_at	Hist2h3c1	histone cluster 2, H3c1
1425150_at	Acnat2	acyl-coenzyme A amino acid N-acyltransferase 2
1435448_at	Bcl2l11	BCL2-like 11 (apoptosis facilitator)
1450506_a_at	Aen	apoptosis enhancing nuclease
1417061_at	Slc40a1	solute carrier family 40 (iron-regulated transporter), member 1
1435133_at	Ugcg	UDP-glucose ceramide glucosyltransferase
1423566_a_at	Hsph1	heat shock 105kDa/110kDa protein 1
1425993_a_at	Hsph1	heat shock 105kDa/110kDa protein 1
1416064_a_at	Hspa5	heat shock protein 5
1439352_at	Trim7	tripartite motif-containing 7
1422659_at	Camk2d	calcium/calmodulin-dependent protein kinase II, delta
1441915_s_at	Plin5	perilipin 5
1424937_at	Plin5	perilipin 5
1456812_at	Abcd2	ATP-binding cassette, sub-family D (ALD), member 2
1439030_at	Gmppb	GDP-mannose pyrophosphorylase B
1422972_s_at	Kat2a	K(lysine) acetyltransferase 2A
1448551_a_at	Trim2	tripartite motif-containing 2
1417629_at	Prodh	proline dehydrogenase
1433995_s_at	Ccdc50	coiled-coil domain containing 50
1440104_at	Ranbp2	RAN binding protein 2
1416234_at	Lrrc59	leucine rich repeat containing 59
1416235_at	Lrrc59	leucine rich repeat containing 59
1423452_at	Stk17b	serine/threonine kinase 17b (apoptosis-inducing)
1424811_at	Cml5	camello-like 5
1452037_at	Mgat2	mannoside acetylglucosaminyltransferase 2
1417168_a_at	Usp2	ubiquitin specific peptidase 2
1422557_s_at	Mt1	metallothionein 1
1433784_at	Zfp871	zinc finger protein 871
1453140_at	Zfp871	zinc finger protein 871
1439998_at	Jmjd1c	jumonji domain containing 1C
1453399_at	Ccnt2	cyclin T2
1419123_a_at	Pdgfc	platelet-derived growth factor, C polypeptide
1421462_a_at	Lepre1	leprecan 1
1444073_at	Maf	avian musculoaponeurotic fibrosarcoma (v-maf) AS42 oncogene homolog
1453435_a_at	Fmo2	flavin containing monooxygenase 2
1452291_at	Arap2	ArfGAP with RhoGAP domain, ankyrin repeat and PH domain 2
1423642_at	Tubb2c	tubulin, beta 2C
1416700_at	Rnd3	Rho family GTPase 3
1437045_at	Mapk8	mitogen-activated protein kinase 8
1427418_a_at	Hif1a	hypoxia inducible factor 1, alpha subunit
1428172_at	Prpf39	PRP39 pre-mRNA processing factor 39 homolog (yeast)
1423854_a_at	Rasl11b	RAS-like, family 11, member B
1417191_at	Dnajb9	DnaJ (Hsp40) homolog, subfamily B, member 9
1423447_at	Clpx	caseinolytic peptidase X (E.coli)
1438558_x_at	Foxq1	forkhead box Q1
1416049_at	Gldc	glycine decarboxylase
1416021_a_at	Fabp5	fatty acid binding protein 5, epidermal
1416022_at	Fabp5	fatty acid binding protein 5, epidermal
1438519_at	Klhl24	kelch-like 24 (Drosophila)
1436898_at	Sfpq	splicing factor proline/glutamine rich (polypyrimidine tract binding protein associated)
1451346_at	Mtap	methylthioadenosine phosphorylase
1424426_at	Mtap	methylthioadenosine phosphorylase
1424425_a_at	Mtap	methylthioadenosine phosphorylase
1451345_at	Mtap	methylthioadenosine phosphorylase
1441604_at	Esd	esterase D/formylglutathione hydrolase
1436994_a_at	Hist1h1c	histone cluster 1, H1c
1416101_a_at	Hist1h1c	histone cluster 1, H1c
1439949_at	Gsk3b	glycogen synthase kinase 3 beta
1419971_s_at	Slc35a5	solute carrier family 35, member A5
1426124_a_at	Clk1	CDC-like kinase 1
1435222_at	Foxp1	forkhead box P1
1417067_s_at	Cabc1	chaperone, ABC1 activity of bc1 complex like (S. pombe)
1428789_at	Ralgps2	Ral GEF with PH domain and SH3 binding motif 2
1452730_at	Rps4y2	ribosomal protein S4, Y-linked 2
1417704_a_at	Arhgap6	Rho GTPase activating protein 6
1433658_x_at	Pcbp4	poly(rC) binding protein 4
1449054_a_at	Pcbp4	poly(rC) binding protein 4
1426439_at	Ddx3y	DEAD (Asp-Glu-Ala-Asp) box polypeptide 3, Y-linked
1448775_at	Ifi203	interferon activated gene 203
1420502_at	Sat1	spermidine/spermine N1-acetyl transferase 1
1454884_at	Zbtb46	zinc finger and BTB domain containing 46
1430996_at	Etnk1	ethanolamine kinase 1
1420919_at	Sgk3	serum/glucocorticoid regulated kinase 3
1426386_at	Rpl7l1	ribosomal protein L7-like 1
1424121_at	Commd1	COMM domain containing 1
1419134_at	Rhbg	Rhesus blood group-associated B glycoprotein
1420091_s_at	Morc3	microrchidia 3
1439117_at	Clmn	calmin
1420722_at	Elovl3	elongation of very long chain fatty acids (FEN1/Elo2, SUR4/Elo3, yeast)-like 3
1421037_at	Npas2	neuronal PAS domain protein 2
1430575_a_at	Tpp2	tripeptidyl peptidase II
1417483_at	Nfkbiz	nuclear factor of kappa light polypeptide gene enhancer in B-cells inhibitor, zeta
1417461_at	Cap1	CAP, adenylate cyclase-associated protein 1 (yeast)
1417462_at	Cap1	CAP, adenylate cyclase-associated protein 1 (yeast)
1449409_at	Sult1c2	sulfotransferase family, cytosolic, 1C, member 2
1443609_s_at	Syvn1	synovial apoptosis inhibitor 1, synoviolin
1423129_at	Shoc2	soc-2 (suppressor of clear) homolog (C. elegans)
1427127_x_at	Hspa1b	heat shock protein 1B
1427126_at	Hspa1b	heat shock protein 1B
1452318_a_at	Hspa1b	heat shock protein 1B
1433527_at	Ireb2	iron responsive element binding protein 2
1441445_at	Per3	period homolog 3 (Drosophila)
1421087_at	Per3	period homolog 3 (Drosophila)
1425099_a_at	Arntl	aryl hydrocarbon receptor nuclear translocator-like
1439397_at	Fmn1	formin 1
1424175_at	Tef	thyrotroph embryonic factor
1455819_at	Rod1	ROD1 regulator of differentiation 1 (S. pombe)
1433733_a_at	Cry1	cryptochrome 1 (photolyase-like)
cellular component----protein-DNA complex----GO:0032993
C=50;O=3;E=0.77;R=3.90;rawP=0.0414;adjP=0.8114
1422155_at	Hist2h3c2	histone cluster 2, H3c2
1442051_at	Hist2h3c1	histone cluster 2, H3c1
1436994_a_at	Hist1h1c	histone cluster 1, H1c
1416101_a_at	Hist1h1c	histone cluster 1, H1c
cellular component----intracellular membrane-bounded organelle----GO:0043231
C=5315;O=92;E=81.80;R=1.12;rawP=0.0615;adjP=0.8820
1449278_at	Eif2ak3	eukaryotic translation initiation factor 2 alpha kinase 3
1431916_at	Hsd3b3	hydroxy-delta-5-steroid dehydrogenase, 3 beta- and steroid delta-isomerase 3
1448331_at	Ndufb7	NADH dehydrogenase (ubiquinone) 1 beta subcomplex, 7
1418746_at	Pnkd	paroxysmal nonkinesiogenic dyskinesia
1417981_at	Insig2	insulin induced gene 2
1417980_a_at	Insig2	insulin induced gene 2
1417982_at	Insig2	insulin induced gene 2
1418250_at	Arl4d	ADP-ribosylation factor-like 4D
1452754_at	Creld2	cysteine-rich with EGF-like domains 2
1421267_a_at	Cited2	Cbp/p300-interacting transactivator, with Glu/Asp-rich carboxy-terminal domain, 2
1452207_at	Cited2	Cbp/p300-interacting transactivator, with Glu/Asp-rich carboxy-terminal domain, 2
1439316_at	Rbm39	RNA binding motif protein 39
1438420_at	Rbm39	RNA binding motif protein 39
1433756_at	S100pbp	S100P binding protein
1425392_a_at	Nr1i3	nuclear receptor subfamily 1, group I, member 3
1422780_at	Pxmp4	peroxisomal membrane protein 4
1451371_at	Mrap	melanocortin 2 receptor accessory protein
1451860_a_at	Trim30	tripartite motif-containing 30
1417961_a_at	Trim30	tripartite motif-containing 30
1428669_at	Bmyc	brain expressed myelocytomatosis oncogene
1425918_at	Egln3	EGL nine homolog 3 (C. elegans)
1444845_at	Scfd1	Sec1 family domain containing 1
1455611_at	Pias1	protein inhibitor of activated STAT 1
1422155_at	Hist2h3c2	histone cluster 2, H3c2
1418932_at	Nfil3	nuclear factor, interleukin 3, regulated
1435864_a_at	1810063B05Rik	RIKEN cDNA 1810063B05 gene
1418780_at	Cyp39a1	cytochrome P450, family 39, subfamily a, polypeptide 1
1418174_at	Dbp	D site albumin promoter binding protein
1417273_at	Pdk4	pyruvate dehydrogenase kinase, isoenzyme 4
1422257_s_at	Cyp2b10	cytochrome P450, family 2, subfamily b, polypeptide 10
1425645_s_at	Cyp2b10	cytochrome P450, family 2, subfamily b, polypeptide 10
1448969_at	Ftsj2	FtsJ homolog 2 (E. coli)
1416958_at	Nr1d2	nuclear receptor subfamily 1, group D, member 2
1439675_at	Ppara	peroxisome proliferator activated receptor alpha
1454763_at	Ankrd17	ankyrin repeat domain 17
1442051_at	Hist2h3c1	histone cluster 2, H3c1
1425150_at	Acnat2	acyl-coenzyme A amino acid N-acyltransferase 2
1435448_at	Bcl2l11	BCL2-like 11 (apoptosis facilitator)
1450506_a_at	Aen	apoptosis enhancing nuclease
1417061_at	Slc40a1	solute carrier family 40 (iron-regulated transporter), member 1
1435133_at	Ugcg	UDP-glucose ceramide glucosyltransferase
1423566_a_at	Hsph1	heat shock 105kDa/110kDa protein 1
1425993_a_at	Hsph1	heat shock 105kDa/110kDa protein 1
1416064_a_at	Hspa5	heat shock protein 5
1439352_at	Trim7	tripartite motif-containing 7
1422659_at	Camk2d	calcium/calmodulin-dependent protein kinase II, delta
1456812_at	Abcd2	ATP-binding cassette, sub-family D (ALD), member 2
1439030_at	Gmppb	GDP-mannose pyrophosphorylase B
1422972_s_at	Kat2a	K(lysine) acetyltransferase 2A
1417629_at	Prodh	proline dehydrogenase
1440104_at	Ranbp2	RAN binding protein 2
1416234_at	Lrrc59	leucine rich repeat containing 59
1416235_at	Lrrc59	leucine rich repeat containing 59
1423452_at	Stk17b	serine/threonine kinase 17b (apoptosis-inducing)
1424811_at	Cml5	camello-like 5
1452037_at	Mgat2	mannoside acetylglucosaminyltransferase 2
1422557_s_at	Mt1	metallothionein 1
1433784_at	Zfp871	zinc finger protein 871
1453140_at	Zfp871	zinc finger protein 871
1439998_at	Jmjd1c	jumonji domain containing 1C
1453399_at	Ccnt2	cyclin T2
1419123_a_at	Pdgfc	platelet-derived growth factor, C polypeptide
1421462_a_at	Lepre1	leprecan 1
1444073_at	Maf	avian musculoaponeurotic fibrosarcoma (v-maf) AS42 oncogene homolog
1453435_a_at	Fmo2	flavin containing monooxygenase 2
1416700_at	Rnd3	Rho family GTPase 3
1437045_at	Mapk8	mitogen-activated protein kinase 8
1427418_a_at	Hif1a	hypoxia inducible factor 1, alpha subunit
1428172_at	Prpf39	PRP39 pre-mRNA processing factor 39 homolog (yeast)
1417191_at	Dnajb9	DnaJ (Hsp40) homolog, subfamily B, member 9
1423447_at	Clpx	caseinolytic peptidase X (E.coli)
1438558_x_at	Foxq1	forkhead box Q1
1416049_at	Gldc	glycine decarboxylase
1436898_at	Sfpq	splicing factor proline/glutamine rich (polypyrimidine tract binding protein associated)
1441604_at	Esd	esterase D/formylglutathione hydrolase
1436994_a_at	Hist1h1c	histone cluster 1, H1c
1416101_a_at	Hist1h1c	histone cluster 1, H1c
1439949_at	Gsk3b	glycogen synthase kinase 3 beta
1419971_s_at	Slc35a5	solute carrier family 35, member A5
1426124_a_at	Clk1	CDC-like kinase 1
1435222_at	Foxp1	forkhead box P1
1417067_s_at	Cabc1	chaperone, ABC1 activity of bc1 complex like (S. pombe)
1426439_at	Ddx3y	DEAD (Asp-Glu-Ala-Asp) box polypeptide 3, Y-linked
1448775_at	Ifi203	interferon activated gene 203
1454884_at	Zbtb46	zinc finger and BTB domain containing 46
1420919_at	Sgk3	serum/glucocorticoid regulated kinase 3
1424121_at	Commd1	COMM domain containing 1
1420091_s_at	Morc3	microrchidia 3
1420722_at	Elovl3	elongation of very long chain fatty acids (FEN1/Elo2, SUR4/Elo3, yeast)-like 3
1421037_at	Npas2	neuronal PAS domain protein 2
1417483_at	Nfkbiz	nuclear factor of kappa light polypeptide gene enhancer in B-cells inhibitor, zeta
1449409_at	Sult1c2	sulfotransferase family, cytosolic, 1C, member 2
1443609_s_at	Syvn1	synovial apoptosis inhibitor 1, synoviolin
1423129_at	Shoc2	soc-2 (suppressor of clear) homolog (C. elegans)
1427127_x_at	Hspa1b	heat shock protein 1B
1427126_at	Hspa1b	heat shock protein 1B
1452318_a_at	Hspa1b	heat shock protein 1B
1433527_at	Ireb2	iron responsive element binding protein 2
1441445_at	Per3	period homolog 3 (Drosophila)
1421087_at	Per3	period homolog 3 (Drosophila)
1425099_a_at	Arntl	aryl hydrocarbon receptor nuclear translocator-like
1439397_at	Fmn1	formin 1
1424175_at	Tef	thyrotroph embryonic factor
1455819_at	Rod1	ROD1 regulator of differentiation 1 (S. pombe)
1433733_a_at	Cry1	cryptochrome 1 (photolyase-like)
cellular component----membrane-bounded organelle----GO:0043227
C=5320;O=92;E=81.88;R=1.12;rawP=0.0630;adjP=0.8820
1449278_at	Eif2ak3	eukaryotic translation initiation factor 2 alpha kinase 3
1431916_at	Hsd3b3	hydroxy-delta-5-steroid dehydrogenase, 3 beta- and steroid delta-isomerase 3
1448331_at	Ndufb7	NADH dehydrogenase (ubiquinone) 1 beta subcomplex, 7
1418746_at	Pnkd	paroxysmal nonkinesiogenic dyskinesia
1417981_at	Insig2	insulin induced gene 2
1417980_a_at	Insig2	insulin induced gene 2
1417982_at	Insig2	insulin induced gene 2
1418250_at	Arl4d	ADP-ribosylation factor-like 4D
1452754_at	Creld2	cysteine-rich with EGF-like domains 2
1421267_a_at	Cited2	Cbp/p300-interacting transactivator, with Glu/Asp-rich carboxy-terminal domain, 2
1452207_at	Cited2	Cbp/p300-interacting transactivator, with Glu/Asp-rich carboxy-terminal domain, 2
1439316_at	Rbm39	RNA binding motif protein 39
1438420_at	Rbm39	RNA binding motif protein 39
1433756_at	S100pbp	S100P binding protein
1425392_a_at	Nr1i3	nuclear receptor subfamily 1, group I, member 3
1422780_at	Pxmp4	peroxisomal membrane protein 4
1451371_at	Mrap	melanocortin 2 receptor accessory protein
1451860_a_at	Trim30	tripartite motif-containing 30
1417961_a_at	Trim30	tripartite motif-containing 30
1428669_at	Bmyc	brain expressed myelocytomatosis oncogene
1425918_at	Egln3	EGL nine homolog 3 (C. elegans)
1444845_at	Scfd1	Sec1 family domain containing 1
1455611_at	Pias1	protein inhibitor of activated STAT 1
1422155_at	Hist2h3c2	histone cluster 2, H3c2
1418932_at	Nfil3	nuclear factor, interleukin 3, regulated
1435864_a_at	1810063B05Rik	RIKEN cDNA 1810063B05 gene
1418780_at	Cyp39a1	cytochrome P450, family 39, subfamily a, polypeptide 1
1418174_at	Dbp	D site albumin promoter binding protein
1417273_at	Pdk4	pyruvate dehydrogenase kinase, isoenzyme 4
1422257_s_at	Cyp2b10	cytochrome P450, family 2, subfamily b, polypeptide 10
1425645_s_at	Cyp2b10	cytochrome P450, family 2, subfamily b, polypeptide 10
1448969_at	Ftsj2	FtsJ homolog 2 (E. coli)
1416958_at	Nr1d2	nuclear receptor subfamily 1, group D, member 2
1439675_at	Ppara	peroxisome proliferator activated receptor alpha
1454763_at	Ankrd17	ankyrin repeat domain 17
1442051_at	Hist2h3c1	histone cluster 2, H3c1
1425150_at	Acnat2	acyl-coenzyme A amino acid N-acyltransferase 2
1435448_at	Bcl2l11	BCL2-like 11 (apoptosis facilitator)
1450506_a_at	Aen	apoptosis enhancing nuclease
1417061_at	Slc40a1	solute carrier family 40 (iron-regulated transporter), member 1
1435133_at	Ugcg	UDP-glucose ceramide glucosyltransferase
1423566_a_at	Hsph1	heat shock 105kDa/110kDa protein 1
1425993_a_at	Hsph1	heat shock 105kDa/110kDa protein 1
1416064_a_at	Hspa5	heat shock protein 5
1439352_at	Trim7	tripartite motif-containing 7
1422659_at	Camk2d	calcium/calmodulin-dependent protein kinase II, delta
1456812_at	Abcd2	ATP-binding cassette, sub-family D (ALD), member 2
1439030_at	Gmppb	GDP-mannose pyrophosphorylase B
1422972_s_at	Kat2a	K(lysine) acetyltransferase 2A
1417629_at	Prodh	proline dehydrogenase
1440104_at	Ranbp2	RAN binding protein 2
1416234_at	Lrrc59	leucine rich repeat containing 59
1416235_at	Lrrc59	leucine rich repeat containing 59
1423452_at	Stk17b	serine/threonine kinase 17b (apoptosis-inducing)
1424811_at	Cml5	camello-like 5
1452037_at	Mgat2	mannoside acetylglucosaminyltransferase 2
1422557_s_at	Mt1	metallothionein 1
1433784_at	Zfp871	zinc finger protein 871
1453140_at	Zfp871	zinc finger protein 871
1439998_at	Jmjd1c	jumonji domain containing 1C
1453399_at	Ccnt2	cyclin T2
1419123_a_at	Pdgfc	platelet-derived growth factor, C polypeptide
1421462_a_at	Lepre1	leprecan 1
1444073_at	Maf	avian musculoaponeurotic fibrosarcoma (v-maf) AS42 oncogene homolog
1453435_a_at	Fmo2	flavin containing monooxygenase 2
1416700_at	Rnd3	Rho family GTPase 3
1437045_at	Mapk8	mitogen-activated protein kinase 8
1427418_a_at	Hif1a	hypoxia inducible factor 1, alpha subunit
1428172_at	Prpf39	PRP39 pre-mRNA processing factor 39 homolog (yeast)
1417191_at	Dnajb9	DnaJ (Hsp40) homolog, subfamily B, member 9
1423447_at	Clpx	caseinolytic peptidase X (E.coli)
1438558_x_at	Foxq1	forkhead box Q1
1416049_at	Gldc	glycine decarboxylase
1436898_at	Sfpq	splicing factor proline/glutamine rich (polypyrimidine tract binding protein associated)
1441604_at	Esd	esterase D/formylglutathione hydrolase
1436994_a_at	Hist1h1c	histone cluster 1, H1c
1416101_a_at	Hist1h1c	histone cluster 1, H1c
1439949_at	Gsk3b	glycogen synthase kinase 3 beta
1419971_s_at	Slc35a5	solute carrier family 35, member A5
1426124_a_at	Clk1	CDC-like kinase 1
1435222_at	Foxp1	forkhead box P1
1417067_s_at	Cabc1	chaperone, ABC1 activity of bc1 complex like (S. pombe)
1426439_at	Ddx3y	DEAD (Asp-Glu-Ala-Asp) box polypeptide 3, Y-linked
1448775_at	Ifi203	interferon activated gene 203
1454884_at	Zbtb46	zinc finger and BTB domain containing 46
1420919_at	Sgk3	serum/glucocorticoid regulated kinase 3
1424121_at	Commd1	COMM domain containing 1
1420091_s_at	Morc3	microrchidia 3
1420722_at	Elovl3	elongation of very long chain fatty acids (FEN1/Elo2, SUR4/Elo3, yeast)-like 3
1421037_at	Npas2	neuronal PAS domain protein 2
1417483_at	Nfkbiz	nuclear factor of kappa light polypeptide gene enhancer in B-cells inhibitor, zeta
1449409_at	Sult1c2	sulfotransferase family, cytosolic, 1C, member 2
1443609_s_at	Syvn1	synovial apoptosis inhibitor 1, synoviolin
1423129_at	Shoc2	soc-2 (suppressor of clear) homolog (C. elegans)
1427127_x_at	Hspa1b	heat shock protein 1B
1427126_at	Hspa1b	heat shock protein 1B
1452318_a_at	Hspa1b	heat shock protein 1B
1433527_at	Ireb2	iron responsive element binding protein 2
1441445_at	Per3	period homolog 3 (Drosophila)
1421087_at	Per3	period homolog 3 (Drosophila)
1425099_a_at	Arntl	aryl hydrocarbon receptor nuclear translocator-like
1439397_at	Fmn1	formin 1
1424175_at	Tef	thyrotroph embryonic factor
1455819_at	Rod1	ROD1 regulator of differentiation 1 (S. pombe)
1433733_a_at	Cry1	cryptochrome 1 (photolyase-like)
cellular component----membrane fraction----GO:0005624
C=375;O=9;E=5.77;R=1.56;rawP=0.1245;adjP=0.9016
1422257_s_at	Cyp2b10	cytochrome P450, family 2, subfamily b, polypeptide 10
1425645_s_at	Cyp2b10	cytochrome P450, family 2, subfamily b, polypeptide 10
1448182_a_at	Cd24a	CD24a antigen
1453435_a_at	Fmo2	flavin containing monooxygenase 2
1419393_at	Abcg5	ATP-binding cassette, sub-family G (WHITE), member 5
1418664_at	Mpdz	multiple PDZ domain protein
1418780_at	Cyp39a1	cytochrome P450, family 39, subfamily a, polypeptide 1
1435448_at	Bcl2l11	BCL2-like 11 (apoptosis facilitator)
1416234_at	Lrrc59	leucine rich repeat containing 59
1416235_at	Lrrc59	leucine rich repeat containing 59
1460212_at	Gnat1	guanine nucleotide binding protein, alpha transducing 1
cellular component----microbody----GO:0042579
C=81;O=3;E=1.25;R=2.41;rawP=0.1288;adjP=0.9016
1425150_at	Acnat2	acyl-coenzyme A amino acid N-acyltransferase 2
1422780_at	Pxmp4	peroxisomal membrane protein 4
1456812_at	Abcd2	ATP-binding cassette, sub-family D (ALD), member 2
cellular component----cytoplasm----GO:0005737
C=4853;O=83;E=74.69;R=1.11;rawP=0.1069;adjP=0.9016
1449278_at	Eif2ak3	eukaryotic translation initiation factor 2 alpha kinase 3
1431916_at	Hsd3b3	hydroxy-delta-5-steroid dehydrogenase, 3 beta- and steroid delta-isomerase 3
1448331_at	Ndufb7	NADH dehydrogenase (ubiquinone) 1 beta subcomplex, 7
1418746_at	Pnkd	paroxysmal nonkinesiogenic dyskinesia
1417981_at	Insig2	insulin induced gene 2
1417980_a_at	Insig2	insulin induced gene 2
1417982_at	Insig2	insulin induced gene 2
1424969_s_at	Upp2	uridine phosphorylase 2
1451548_at	Upp2	uridine phosphorylase 2
1452754_at	Creld2	cysteine-rich with EGF-like domains 2
1425392_a_at	Nr1i3	nuclear receptor subfamily 1, group I, member 3
1422780_at	Pxmp4	peroxisomal membrane protein 4
1451371_at	Mrap	melanocortin 2 receptor accessory protein
1451860_a_at	Trim30	tripartite motif-containing 30
1417961_a_at	Trim30	tripartite motif-containing 30
1425918_at	Egln3	EGL nine homolog 3 (C. elegans)
1444845_at	Scfd1	Sec1 family domain containing 1
1435864_a_at	1810063B05Rik	RIKEN cDNA 1810063B05 gene
1418780_at	Cyp39a1	cytochrome P450, family 39, subfamily a, polypeptide 1
1417273_at	Pdk4	pyruvate dehydrogenase kinase, isoenzyme 4
1422257_s_at	Cyp2b10	cytochrome P450, family 2, subfamily b, polypeptide 10
1425645_s_at	Cyp2b10	cytochrome P450, family 2, subfamily b, polypeptide 10
1448969_at	Ftsj2	FtsJ homolog 2 (E. coli)
1428306_at	Ddit4	DNA-damage-inducible transcript 4
1436533_at	Trove2	TROVE domain family, member 2
1451780_at	Blnk	B-cell linker
1423555_a_at	Ifi44	interferon-induced protein 44
1454763_at	Ankrd17	ankyrin repeat domain 17
1425150_at	Acnat2	acyl-coenzyme A amino acid N-acyltransferase 2
1435448_at	Bcl2l11	BCL2-like 11 (apoptosis facilitator)
1417061_at	Slc40a1	solute carrier family 40 (iron-regulated transporter), member 1
1435133_at	Ugcg	UDP-glucose ceramide glucosyltransferase
1423566_a_at	Hsph1	heat shock 105kDa/110kDa protein 1
1425993_a_at	Hsph1	heat shock 105kDa/110kDa protein 1
1416064_a_at	Hspa5	heat shock protein 5
1439352_at	Trim7	tripartite motif-containing 7
1441915_s_at	Plin5	perilipin 5
1424937_at	Plin5	perilipin 5
1422659_at	Camk2d	calcium/calmodulin-dependent protein kinase II, delta
1456812_at	Abcd2	ATP-binding cassette, sub-family D (ALD), member 2
1439030_at	Gmppb	GDP-mannose pyrophosphorylase B
1448551_a_at	Trim2	tripartite motif-containing 2
1417629_at	Prodh	proline dehydrogenase
1433995_s_at	Ccdc50	coiled-coil domain containing 50
1416234_at	Lrrc59	leucine rich repeat containing 59
1416235_at	Lrrc59	leucine rich repeat containing 59
1424811_at	Cml5	camello-like 5
1452037_at	Mgat2	mannoside acetylglucosaminyltransferase 2
1417168_a_at	Usp2	ubiquitin specific peptidase 2
1422557_s_at	Mt1	metallothionein 1
1421462_a_at	Lepre1	leprecan 1
1419123_a_at	Pdgfc	platelet-derived growth factor, C polypeptide
1444073_at	Maf	avian musculoaponeurotic fibrosarcoma (v-maf) AS42 oncogene homolog
1453435_a_at	Fmo2	flavin containing monooxygenase 2
1452291_at	Arap2	ArfGAP with RhoGAP domain, ankyrin repeat and PH domain 2
1437045_at	Mapk8	mitogen-activated protein kinase 8
1416700_at	Rnd3	Rho family GTPase 3
1427418_a_at	Hif1a	hypoxia inducible factor 1, alpha subunit
1417191_at	Dnajb9	DnaJ (Hsp40) homolog, subfamily B, member 9
1423447_at	Clpx	caseinolytic peptidase X (E.coli)
1416049_at	Gldc	glycine decarboxylase
1416021_a_at	Fabp5	fatty acid binding protein 5, epidermal
1416022_at	Fabp5	fatty acid binding protein 5, epidermal
1438519_at	Klhl24	kelch-like 24 (Drosophila)
1451346_at	Mtap	methylthioadenosine phosphorylase
1424426_at	Mtap	methylthioadenosine phosphorylase
1424425_a_at	Mtap	methylthioadenosine phosphorylase
1451345_at	Mtap	methylthioadenosine phosphorylase
1441604_at	Esd	esterase D/formylglutathione hydrolase
1439949_at	Gsk3b	glycogen synthase kinase 3 beta
1419971_s_at	Slc35a5	solute carrier family 35, member A5
1417067_s_at	Cabc1	chaperone, ABC1 activity of bc1 complex like (S. pombe)
1428789_at	Ralgps2	Ral GEF with PH domain and SH3 binding motif 2
1452730_at	Rps4y2	ribosomal protein S4, Y-linked 2
1417704_a_at	Arhgap6	Rho GTPase activating protein 6
1433658_x_at	Pcbp4	poly(rC) binding protein 4
1449054_a_at	Pcbp4	poly(rC) binding protein 4
1426439_at	Ddx3y	DEAD (Asp-Glu-Ala-Asp) box polypeptide 3, Y-linked
1420502_at	Sat1	spermidine/spermine N1-acetyl transferase 1
1430996_at	Etnk1	ethanolamine kinase 1
1420919_at	Sgk3	serum/glucocorticoid regulated kinase 3
1426386_at	Rpl7l1	ribosomal protein L7-like 1
1424121_at	Commd1	COMM domain containing 1
1419134_at	Rhbg	Rhesus blood group-associated B glycoprotein
1439117_at	Clmn	calmin
1420722_at	Elovl3	elongation of very long chain fatty acids (FEN1/Elo2, SUR4/Elo3, yeast)-like 3
1430575_a_at	Tpp2	tripeptidyl peptidase II
1417461_at	Cap1	CAP, adenylate cyclase-associated protein 1 (yeast)
1417462_at	Cap1	CAP, adenylate cyclase-associated protein 1 (yeast)
1449409_at	Sult1c2	sulfotransferase family, cytosolic, 1C, member 2
1443609_s_at	Syvn1	synovial apoptosis inhibitor 1, synoviolin
1423129_at	Shoc2	soc-2 (suppressor of clear) homolog (C. elegans)
1427127_x_at	Hspa1b	heat shock protein 1B
1427126_at	Hspa1b	heat shock protein 1B
1452318_a_at	Hspa1b	heat shock protein 1B
1433527_at	Ireb2	iron responsive element binding protein 2
1441445_at	Per3	period homolog 3 (Drosophila)
1421087_at	Per3	period homolog 3 (Drosophila)
1439397_at	Fmn1	formin 1
1433733_a_at	Cry1	cryptochrome 1 (photolyase-like)
