# Supplementary material for: Germline Mutations in Mtap Cooperate with Myc to Accelerate Tumorigenesis in Mice
Source: PLoS One. 2013 Jun 26;8(6):e67635. doi: 10.1371/journal.pone.0067635 (PMC3694069; doi:10.1371/journal.pone.0067635)
Supplement: Table S3 — Kegg Pathways affected by Mtap. (XLSX) [file pone.0067635.s003.xlsx]

## Sheet: Sheet1
EGG pathway----Circadian rhythm - mammal----04710
C=13;O=4;E=0.16;R=24.25;rawP=1.65e-05;adjP=0.0007
1425099_a_at	NA	Arntl	aryl hydrocarbon receptor nuclear translocator-like
1433733_a_at	NA	Cry1	cryptochrome 1 (photolyase-like)
1441445_at	NA	Per3	period homolog 3 (Drosophila)
1421087_at	NA	Per3	period homolog 3 (Drosophila)
1421037_at	NA	Npas2	neuronal PAS domain protein 2
KEGG pathway----mTOR signaling pathway----04150
C=51;O=4;E=0.65;R=6.18;rawP=0.0040;adjP=0.0860
1428306_at	NA	Ddit4	DNA-damage-inducible transcript 4
1429810_at	NA	Rictor	RPTOR independent companion of MTOR, complex 2
1427418_a_at	NA	Hif1a	hypoxia inducible factor 1, alpha subunit
1434413_at	NA	Igf1	insulin-like growth factor 1
1437401_at	NA	Igf1	insulin-like growth factor 1
KEGG pathway----Insulin signaling pathway----04910
C=131;O=5;E=1.66;R=3.01;rawP=0.0259;adjP=0.3712
1424815_at	NA	Gys2	glycogen synthase 2
1437045_at	NA	Mapk8	mitogen-activated protein kinase 8
1436590_at	NA	Ppp1r3b	protein phosphatase 1, regulatory (inhibitor) subunit 3B
1455899_x_at	NA	Socs3	suppressor of cytokine signaling 3
1439949_at	NA	Gsk3b	glycogen synthase kinase 3 beta
KEGG pathway----Adipocytokine signaling pathway----04920
C=65;O=3;E=0.82;R=3.64;rawP=0.0496;adjP=0.3762
1439675_at	NA	Ppara	peroxisome proliferator activated receptor alpha
1437045_at	NA	Mapk8	mitogen-activated protein kinase 8
1455899_x_at	NA	Socs3	suppressor of cytokine signaling 3
KEGG pathway----PPAR signaling pathway----03320
C=68;O=2;E=0.86;R=2.32;rawP=0.2135;adjP=0.3762
1439675_at	NA	Ppara	peroxisome proliferator activated receptor alpha
1416021_a_at	NA	Fabp5	fatty acid binding protein 5, epidermal
1416022_at	NA	Fabp5	fatty acid binding protein 5, epidermal
KEGG pathway----NOD-like receptor signaling pathway----04621
C=54;O=2;E=0.69;R=2.92;rawP=0.1498;adjP=0.3762
1457644_s_at	NA	Cxcl1	chemokine (C-X-C motif) ligand 1
1437045_at	NA	Mapk8	mitogen-activated protein kinase 8
KEGG pathway----Arginine and proline metabolism----00330
C=51;O=2;E=0.65;R=3.09;rawP=0.1367;adjP=0.3762
1420502_at	NA	Sat1	spermidine/spermine N1-acetyl transferase 1
1417629_at	NA	Prodh	proline dehydrogenase
KEGG pathway----Prostate cancer----05215
C=86;O=3;E=1.09;R=2.75;rawP=0.0963;adjP=0.3762
1419123_a_at	NA	Pdgfc	platelet-derived growth factor, C polypeptide
1439949_at	NA	Gsk3b	glycogen synthase kinase 3 beta
1434413_at	NA	Igf1	insulin-like growth factor 1
1437401_at	NA	Igf1	insulin-like growth factor 1
KEGG pathway----Drug metabolism - other enzymes----00983
C=46;O=2;E=0.58;R=3.43;rawP=0.1155;adjP=0.3762
1424399_at	NA	Uck1	uridine-cytidine kinase 1
1424969_s_at	NA	Upp2	uridine phosphorylase 2
1451548_at	NA	Upp2	uridine phosphorylase 2
KEGG pathway----ErbB signaling pathway----04012
C=81;O=3;E=1.03;R=2.92;rawP=0.0839;adjP=0.3762
1437045_at	NA	Mapk8	mitogen-activated protein kinase 8
1422659_at	NA	Camk2d	calcium/calmodulin-dependent protein kinase II, delta
1439949_at	NA	Gsk3b	glycogen synthase kinase 3 beta
