# Supplementary material for: Germline Mutations in Mtap Cooperate with Myc to Accelerate Tumorigenesis in Mice
Source: PLoS One. 2013 Jun 26;8(6):e67635. doi: 10.1371/journal.pone.0067635 (PMC3694069; doi:10.1371/journal.pone.0067635)
Supplement: Table S4 — Cancer genes identified by IPA analysis. (XLSX) [file pone.0067635.s004.xlsx]

## Sheet: cancer.81.txt
ProbeSetID	Genes in dataset	Prediction (based on expression direction)	Log Ratio	Findings
1436984_at	ABI2	Affected	0.836	Affects (2)
1426301_at	ALCAM	Affected	0.722	Affects (2)
1441228_at	APOLD1	Affected	0.703	Affects (2)
1418250_at	ARL4D	Affected	-0.648	Affects (1)
1425099_a_at	ARNTL	Affected	-1.508	Affects (1)
1456328_at	BANK1	Affected	0.63	Affects (1)
1435448_at	BCL2L11	Affected	0.616	Affects (4)
1451780_at	BLNK	Decreased	0.828	Decreases (3)
1420919_at	C8orf44-SGK3/SGK3	Affected	0.696	Affects (2)
1423166_at	CD36	Affected	0.612	Affects (2)
1418925_at	CELSR1	Affected	-0.675	Affects (1)
1448441_at	CKS1B	Affected	-0.615	Affects (5)
1426124_a_at	CLK1	Affected	0.605	Affects (2)
1452754_at	CRELD2	Affected	-0.681	Affects (2)
1457644_s_at	CXCL2	Increased	1.196	Increases (5)
1422257_s_at	CYP2B6	Affected	-1.893	Affects (1)
1438133_a_at	CYR61	Decreased	-0.844	Increases (10)
1435697_a_at	CYTIP	Affected	0.654	Affects (2)
1428306_at	DDIT4	Affected	-1.259	Affects (1)
1417191_at	DNAJB9	Affected	-0.926	Affects (1)
1449278_at	EIF2AK3	Affected	-0.682	Affects (1)
1416022_at	FABP5	Increased	1.542	Increases (4)
1424683_at	FAM134B	Affected	0.949	Affects (1)
1424599_at	FGL1	Affected	0.824	Affects (2)
1435222_at	FOXP1	Affected	0.691	Affects (2)
1438558_x_at	FOXQ1	Affected	1.7	Affects (2)
1437992_x_at	GJA1	Decreased	0.66	Decreases (8)
1439949_at	GSK3B	Affected	0.737	Affects (11)
1446550_at	GSPT1	Affected	0.732	Affects (2)
1427418_a_at	HIF1A	Increased	0.627	Increases (19)
1416101_a_at	HIST1H1C	Affected	-1.363	Affects (2)
1427126_at	HSPA1A/HSPA1B	Affected	-1.371	Affects (2)
1416064_a_at	HSPA5	Affected	-0.615	Affects (9)
1423555_a_at	IFI44	Affected	0.839	Affects (1)
1434413_at	IGF1	Increased	0.76	Increases (24)
1444073_at	MAF	Affected	0.713	Affects (2)
1428112_at	MANF	Affected	-0.664	Affects (12)
1437045_at	MAPK8	Decreased	1.023	Decreases (11)
1433968_a_at	MEGF9	Affected	2.881	Affects (1)
1448416_at	MGP	Affected	0.64	Affects (4)
1418664_at	MPDZ	Affected	0.625	Affects (1)
1422557_s_at	MT1E	Affected	3.151	Affects (3)
1451345_at	MTAP	Affected	-1.633	Affects (6)
1434087_at	MTHFR	Affected	-0.635	Affects (4)
1448663_s_at	MVD	Affected	-0.708	Affects (1)
1418932_at	NFIL3	Affected	-1.1	Affects (2)
1425392_a_at	NR1I3	Decreased	-0.734	Increases (1)
1457198_at	NRP1	Affected	0.957	Affects (1)
1419123_a_at	PDGFC	Affected	-0.74	Affects (2)
1417273_at	PDK4	Affected	-1.495	Affects (26)
1419820_at	PKHD1	Affected	-0.679	Affects (2)
1439675_at	PPARA	Increased	0.646	Increases (14)
1455478_at	PPFIA1	Affected	-0.676	Affects (3)
1438454_at	PTEN	Decreased	1.037	Decreases (316)
1429735_at	QKI	Affected	0.591	Affects (7)
1440104_at	RANBP2	Affected	0.703	Affects (2)
1438420_at	RBM39	Affected	1.008	Affects (5)
1417466_at	RGS5	Affected	0.646	Affects (3)
1416700_at	RND3	Affected	0.627	Affects (1)
1420502_at	SAT1	Decreased	0.772	Decreases (4)
1426775_s_at	SCAMP1	Affected	0.612	Affects (1)
1448506_at	SERPINA6	Affected	0.697	Affects (1)
1416666_at	SERPINE2	Affected	-1.048	Affects (3)
1436898_at	SFPQ	Affected	1.561	Affects (2)
1417061_at	SLC40A1	Affected	0.701	Affects (1)
1455899_x_at	SOCS3	Decreased	1.843	Decreases (10)
1423452_at	STK17B	Affected	0.656	Affects (1)
1443609_s_at	SYVN1	Affected	-0.634	Affects (1)
1419089_at	TIMP3	Affected	0.643	Affects (16)
1417896_at	TJP3	Affected	-0.808	Affects (1)
1450958_at	TM4SF1	Affected	0.648	Affects (3)
1417374_at	TUBA4A	Affected	-0.616	Affects (81)
1427347_s_at	TUBB2A	Affected	-1.391	Affects (89)
1423642_at	TUBB4B	Affected	-0.726	Affects (88)
1435133_at	UGCG	Affected	1.077	Affects (1)
1417168_a_at	USP2	Affected	1.188	Affects (1)
1448162_at	VCAM1	Affected	1.156	Affects (9)
